# Supplementary material for: Effects of mosquito control using the microbial agent Bacillus thuringiensis israelensis (Bti) on aquatic and terrestrial ecosystems: a systematic review
Source: Environ Evid. 2023 Nov 22;12:26. doi: 10.1186/s13750-023-00319-w (PMC11378846; doi:10.1186/s13750-023-00319-w)
Supplement: Supplementary file 3 — Additional file 3. Extraction forms. [file 13750_2023_319_MOESM3_ESM.xlsx]

## Sheet: Coding and metadata
Type of information	Specific information	Optional entries [Free text if empty row]									Example study
Bibliographic info	Article ID_study #										41237684_2
	Short title										Allgeier (2019)
	Title										Adverse effects of mosquito control using Bacillus thuringiensis var. israelensis: Reduced chironomid abundances in mesocosm, semi-field and field studies
Basic information	Study name										Mesocosm
	Studied organism(s)										chironomids
	Response category	abundance	diversity	community composition	species traits/Feeding groups	life history	food web structure/biomarkers	changed ecosystem processes	environmental data	persistence/fate	abundance
	Response variable										density
	Resp. var. unit										n/mesocosm
	Comparator										No treatment
	Data location										Figure 2
External validity	Type of study	Control programme field study	Experimental field study	Field mesocosm	Lab mesocosm						Field mesocosm
	Type of habitat	Permanent wetland	Temporary flooded wetland	Temporary oligohaline pool	Pond	River	Rice field	Built environment	Constructed/Artificial	Other	Constructed/Artificial
	Type of ecosystem	Freshwater	Salt water	Brackish	Terrestrial	Aquatic/Terrestrial	Freshwater/Salt water				Freshwater
	Area (m2)
	Scale of studied areas (m2)	< 1	1-10	11-100	101-1 000	1 001-10 000	> 10 000	Not reported			< 1
	Water mean depth (m)										0.25
	Commercial Bti product										VectoBac® WG
	Strength (ITU/mg)										3000 ITU/mg
	Application rate (109 ITU/ha)										2.88
	Application rate (other unit)										1740
	other unit										ITU/L
	Environmental concentration
	unit
	Frequency of applications per year (range)										1
	Averge frequency										1
	Target species group	Mosquito	Black fly	Chironomid	Fly	Other	Not specified				Mosquito
	Target species										Unspec. Mosquitoes
	Mosquito mortality (%)
	Mosquito mortality class	> 90 %	80-90 %	60-79 %	<60 %	Not reported	N/A				80-90 %
	Comment on external validity
Sampling strategy	Start of treatment										2015-05-10
	End of treatment										2015-05-10
	Years of treatment										1
	Start of study										2015
	End of study										2015
	Years of study										1
	Study length each year (range, days)1)										49
	Study length each year (average, days)										49
	Sampling frequency before 1st treatment										1
	Sampling frequency after 1st treatment										5
	Comment on sampling strategy
Statistical evaluation	Statistical test
Geographical data	Continent	Europe	North America	South America	Africa	Asia	Oceania	Middle East			Europe
	Biome	tropical	mediterranian	temperate	boreo-temperate	boreal
	Country / State										Germany
	Location										Campus Landau
	Latitude										49°12′13′′N
	Longitude										8°31′19′′E
Funding body	Organisation name										Deutsche Bundesstiftung Umwelt (DBU), Osnabrück, Germany [32608/01] and the Ministerium für Wissenschaft, Weiterbildung und Kultur Rheinland-Pfalz, Germany
Study results	Temporal coverage	single discrete timepoint	multiple discrete timepoints	single integrated timepoint	multiple integrated timepoints	no data					multiple discrete timepoints
	Used in meta-analysis	yes	No (BA study)	No (effect size not reported or inferable)	No (variability not reported or inferable)	No (no control)	No (no own control)	No (redundant)	No (meta-analysis not feasible)		yes
	MA comment
Reference	Reference										Allgeier, S., Kaestel, A., Bruehl Carsten, A., 2019b. Adverse effects of mosquito control using Bacillus thuringiensis var. israelensis: Reduced chironomid abundances in mesocosm, semi-field and field studies. Ecotoxicology and Environmental Safety, 169: 786-796.
	1) days after first treatment

## Sheet: Risk of bias assessment
Type of information	Specific information	Optional entries [Free text if empty row]						Example study
Bibliographic info	Article ID							41237684
	Short title							Allgeier (2019)
	Title							Adverse effects of mosquito control using Bacillus thuringiensis var. israelensis: Reduced chironomid abundances in mesocosm, semi-field and field studies
Study design	Experimental design	BA	CI	BACI	RCT	Other		BACI
	Number of spatial replicates							8
	Number of sampling points per replicate							1
	Type of replicate	True	Pseudo	Unclear				True
Selection bias	Group matching	Independent groups	Matched pairs	Pseudo-replicated	Not replicated			Independent groups
	Randomisation of treatment allocation	Yes	Yes, within pairs	No	Unclear			Yes
	Risk of Selection bias	Low	Probably low	Moderate	Probably high	High	Unclear	Low
	Comment on risk of Selection bias
Performance bias	Reported or suspected confounding factor	Likely	Unlikely	Unclear				Unlikely
	Reported or suspected confounding time-related trend	Likely	Unlikely	Unclear				Unlikely
	Reported or suspected contamination of study groups	Likely	Unlikely	Unclear				Unlikely
	Risk of Performance bias	Low	Probably low	Moderate	Probably high	High	Unclear	Probably low
	Comment on risk of Performance bias
Detection bias	Differences in sampling or measuring methods between study groups	Yes	No	Unclear				No
	Differences in sampling timing	Yes	No	Unclear				No
	Differences in sampling efficiency	Yes	No	Unclear				No
	Risk of Detection bias	Low	Probably low	Moderate	Probably high	High	Unclear	Probably low
	Comment on risk of Detection bias
General comment
