# Supplementary material for: Effects of mosquito control using the microbial agent Bacillus thuringiensis israelensis (Bti) on aquatic and terrestrial ecosystems: a systematic review
Source: Environ Evid. 2023 Nov 22;12:26. doi: 10.1186/s13750-023-00319-w (PMC11378846; doi:10.1186/s13750-023-00319-w)
Supplement: Supplementary file 4 — Additional file 4. Not retrieved and excluded articles at full text screening. [file 13750_2023_319_MOESM4_ESM.xlsx]

## Sheet: Not included at full text scree
Reference	Reason for not included	Comment
Anonymous, 1983. The utilisation of Bacillus thuringiensis var. israelensis, H-14 against mosquito larvae. Natural Enemies of Insects, 5(1): 18-19.	-Exclude on language	Chinese
Anonymous, 1987. State Wants to Spray Pesticide on New River. National Parks, 61(3/4): 43-43.	-Inaccessible	Not available through subscription, purchase from publisher or document delivery service
Anonymous, 1992. TVA VECTOR CONTROL PROGRAM (DRAFT SUPPLEMENT TO THE FINAL ENVIRONMENTAL IMPACT STATEMENT OF 1974).	-Inaccessible	Not available through subscription, purchase from publisher or document delivery service
Achille, G.N., Christophe, H.S., Yilian, L., 2010. Effect of Bacillus thuringiensis var. israelensis (H-14) on Culex, Aedes and Anopheles larvae (Cotonou; Benin). Stem Cell. pdfs.semanticscholar.org.	-EXCLUDE on outcome
Ali, A. et al., 1985. A CHIRONOMID (DIPTERA, CHIRONOMIDAE) MIDGE POPULATION STUDY AND LABORATORY EVALUATION OF LARVICIDES AGAINST MIDGES INHABITING THE LAGOON OF VENICE, ITALY. Journal of the American Mosquito Control Association, 1(1): 63-68.	-EXCLUDE on study type
Ali, A. et al., 2008. Population survey and control of Chironomidae (Diptera) in wetlands in northeast florida, USA. Florida Entomologist, 91(3): 446-452.	-EXCLUDE on target species	Chironomids (Glyptotendipes paripes and Goeldichironomus carus)
Ali, A. et al., 2009. LABORATORY AND FIELD INVESTIGATIONS OF PESTIFEROUS CHIRONOMIDAE (DIPTERA) IN SOME MAN-MADE WETLANDS IN CENTRAL FLORIDA, USA. Journal of the American Mosquito Control Association, 25(1): 94-99.	-EXCLUDE on study type	Lab study on a single species, no quantification of ecological interactions.
Ali, A., 1981. Bacillus thuringiensis serovar. israelensis (ABG-6108) against chironomids and some nontarget aquatic invertebrates. Journal of Invertebrate Pathology, 38(2): 264-272.	-EXCLUDE on target species
Ali, A., 1996. Chironomid midges (Diptera, Chironomidae) as pests and their management. Zoologichesky Zhurnal, 75(11): 1653-1667.	-Exclude on language	Russian
Ali, A., Baggs, R.D., Stewart, J.P., 1981. Susceptibility of Some Florida Chironomids and Mosquitoes to Various Formulations of Bacillus thuringiensis serovar. israelensis. Journal of Economic Entomology, 74(6): 672-677.	-EXCLUDE on study type	Lab study on single species, no quantification of ecological interactions.
Ali, B.A. et al., 2010. Effect of Bacillus thuringiensis var. israelensis Endotoxin on the Intermediate Snail Host of Schistosoma japonicum. Current Research in Bacteriology, 3(1): 37-41.	-EXCLUDE on study type	Lab study on a single species, no quantification of ecological interactions.
Aly, C., 1988. FILTER FEEDING OF MOSQUITO LARVAE (DIPT, CULICIDAE) IN THE PRESENCE OF THE BACTERIAL PATHOGEN BACILLUS-THURINGIENSIS VAR ISRAELENSIS. Journal of Applied Entomology-Zeitschrift Fur Angewandte Entomologie, 105(2): 160-166.	-EXCLUDE on outcome	Effect on target species
Alysson Rodrigo, F., Douglas Moisés, Q., Eduardo Sérgio da, S., Marisa Cristina da, F., Newton Moreno, S., 2004. <b>Levantamento de espécies de Odonata associadas à tanques de piscicultura e efeito de <em>Bacillus thuringiensis</em> var. <em>israelensis</em> sobre ninfas de <em>Pantala flavescens</em> (Fabricius, 1798)</b> - DOI: 10.4025/actascibiolsci.v26i1.1655 <b>Odonata species survey associa…	-Exclude on language	Portuguese
Amorim Quesia, S., Soares da Rocha Bauzer, L.G., Braga Ima, A., Pereira, L., Jose, B., 2019. EVALUATION OF THE PERSISTENCE OF THREE LARVICIDES USED TO CONTROL AEDES AEGYPTI IN ARAPIRACA, NORTHEASTERN BRAZIL. Journal of the American Mosquito Control Association, 35(3): 192-199.	-EXCLUDE on outcome	Short-term persistence in effect on target species.
Ampofo, J.A., Swartling, A., Dalhammar, G., Holme, T., 2002. Evaluation of Bacillus thuringiensis var. israelensis 4Q6 against nuisance aquatic midges (Ditera: Chironomidae) inhabiting sewage-treatment plants in West Stockholm, Sweden. Journal of Applied Science and Technology, 7(1/2): 60-65.	-EXCLUDE on study type	Lab study on a single species, no quantification of ecological interactions.
Ankarloo, J. et al., 2000. Genome stability of Bacillus thuringiensis subsp israelensis isolates. Current Microbiology, 40(1): 51-56.	-EXCLUDE on exposure	-EXCLUDE on comparator -EXCLUDE on outcome
Apperson, C.S., Powell, E.E., Vanessen, F., 1986. EVALUATION OF A SUSTAINED-RELEASE FORMULATION OF BACILLUS-THURINGIENSIS (H-14) FOR CONTROL OF WOODLAND CULEX MOSQUITOS. Journal of the American Mosquito Control Association, 2(3): 376-378.	-EXCLUDE on outcome
Aptosoglou, S.G., Sivropoulou, A., Koliais, S.I., 1997. Distribution and characterization of Bacillus thuringiensis in the environment of the olive in Greece. Microbiologica, 20(1): 69-76.	-EXCLUDE on exposure	Unclear if samples sites have been treated with Bti.
Arcy Adriana, R., da, S., Millena, Cunha Tatiana, L., 2014. Ecotoxicological testing of different formulations of bioinseticide produced at UNIVILLE subjected to a shelf test. Engenharia Sanitaria E Ambiental, 19(4): 435-440.	-EXCLUDE on language	Portuguese
Asaduzzaman, S. et al., 2014. Abundance and diversity of Bacillus thuringiensis in Bangladesh and their cry genes profile. Frontiers in Environmental Science.	-EXCLUDE on exposure
Asimeng, E.J., Mutinga, M.J., 1993. EFFECT OF RICE HUSBANDRY ON MOSQUITO BREEDING AT MWEA RICE IRRIGATION SCHEME WITH REFERENCE TO BIOCONTROL STRATEGIES. Journal of the American Mosquito Control Association, 9(1): 17-22.	-EXCLUDE on exposure	No Bti treatment reported
Babin, A., Nawrot-Esposito, M.-P., Gallet, A., Gatti, J.-L., Poirié, M., 2019. Adverse effects of Bacillus thuringiensis bioinsecticide on non-target Drosophila species. Cold Spring Harbor Laboratory Press, Cold Spring Harbor.	-EXCLUDE on study type	Criteria: "Field-based studies or mesocosm studies using field-sourced communities or laboratory studies including quantification of ecological interactions," -There is a small test of the effects of Bti on terrestrial Drosophilla, main focus is on Btk. The study system not well described, but does not seem to constitute a mesocosm study with field sourced communities. Rather, it is a laboratory …
Babin, A., Nawrot-Esposito, M.-P., Gallet, A., Gatti, J.-L., Poirie, M., 2020. Differential side-effects of Bacillus thuringiensis bioinsecticide on non-target Drosophila flies. Scientific Reports, 10(1).	-EXCLUDE on study type	Lab study on single species.
Back, C., Boisvert, J., Lacoursiere, J.O., Charpentier, G., 1985. HIGH-DOSAGE TREATMENT OF A QUEBEC STREAM WITH BACILLUS-THURINGIENSIS SEROVAR - ISRAELENSIS - EFFICACY AGAINST BLACK FLY LARVAE (DIPTERA, SIMULIIDAE) AND IMPACT ON NONTARGET INSECTS. Canadian Entomologist, 117(12): 1523-1534.	-EXCLUDE on target species
Bahareth, O., Alsahhaf, Z., Saleh, A., Hijji, A., Osman, G., 2018. The effect of Bacillus thuringiensis israelensis (Bti) as a microbial control agent against Musca domestica in makkah region. Journal of Pure and Applied Microbiology, 12(4): 2077-2085.	-EXCLUDE on study type	Lab study on a single species, no quantification of ecological interactions.
Bajomi, D., Varjas, L., Pap, L., Farkas, R., Tomcsik, J., 1997. Laboratory tests and practical evaluation of novel granule formulations containing Bti or methoprene developed for controlling mosquito and fly larvae. Parasitologia Hungarica, 29(30): 75-86.	-EXCLUDE on study type
Barjac, H.d. et al., 1980. Evaluation of the larvicidal activity of Bacillus thuringiensis serotype H14 against Culicidae in natural breeding places. Bulletin de la Societe de Pathologie Exotique, 73(3): 315-321.	-EXCLUDE on outcome	Study aiming to assess Bti efficacy on Culex larvae in 10 small artificial containers over a 6 dayperiod - Only qualitative data on the non target fauna : small fish, amphibians larvae, crustaceans "also present but apparently unaffected". Should not be included in critical appraisal given the lack of quantitative data on the non-target fauna.
Becker, N. et al., 2022. Integrated control of Aedes albopictus in Southwest Germany supported by the Sterile Insect Technique. Parasites & Vectors, 15(1).	-EXCLUDE on outcome
Becker, N., 1987. Biological control of mosquitoes on the Upper Rhine. Schriftenreihe des Bundesministers fur Ernahrung, Landwirtschaft und Forsten. Reihe A, Angewandte Wissenschaft, 344: 145-171.	-Not found
Becker, N., 1990. Microbial control of blood-sucking Diptera. Proceedings of the Second International Congress of Dipterology, held in Bratislava, Czechoslovakia, August.	-Not found
Becker, N., 1991. Microbial control of mosquitoes and black flies. Tropical Medicine and Parasitology, 42(3): 235.	-EXCLUDE on review
Becker, N., 1997. Microbial control of mosquitoes: Management of the upper rhine mosquito population as a model programme. Parasitology Today, 13(12): 485-487.	-EXCLUDE on study type
Becker, N., 1998. The use of Bacillus thuringiensis subsp. israelensis (Bti) against mosquitoes, with special emphasis on the ecological impact. Israel Journal of Entomology, 32: 63-69.	-EXCLUDE on review	Data on non-target organisms is not reported. It is just stated that they are not affected.
Becker, N., 2014. Control of indigenous and exotic mosquitoes in Germany. Proceedings of the 8th International Conference on Urban Pests.	-EXCLUDE on exposure	No Bti treatment reported
Becker, N., Ludwig, H.W., 1983. Mosquito control in West Germany. Bulletin of the Society of Vector Ecologists, 8(2): 85-93.	-EXCLUDE on outcome
Becker, N., Margalit, J., 1993. Use of Bacillus thuringiensis israelensis against mosquitoes and blackflies. Bacillus thuringiensis, an environmental biopesticide John Wiley & Sons, Chichester, pp. 147-170 59 ref.	-EXCLUDE on review
Becker, N., Xu, B., Masyhur, M., 1991. Mosquito control with microbiological insecticides in Europe and Asia. Bulletin SROP, 14(1): 67-68.	-Not found
Becker, N., Zgomba, M., Ludwig, M., Petric, D., Rettich, F., 1992. FACTORS INFLUENCING THE ACTIVITY OF BACILLUS-THURINGIENSIS VAR ISRAELENSIS TREATMENTS. Journal of the American Mosquito Control Association, 8(3): 285-289.	-EXCLUDE on outcome
Bellini, R., 1998. Factors influencing the role of Bacillus thuringiensis subsp. israelensis in mosquito control in Italy. Israel Journal of Entomology, 32: 71-78.	-EXCLUDE on outcome
Belousova Maria, E., Malovichko Yury, V., Shikov Anton, E., Nizhnikov Anton, A., Antonets Kirill, S., 2021. Dissecting the Environmental Consequences of Bacillus thuringiensis Application for Natural Ecosystems. Toxins, 13(5).	-EXCLUDE on review
Bernotiene, R., 2001. The effect of application by Bacillus thuringiensis var. israelensis (H14) on bloodsucking blackflies (Diptera, Simuliidae) in Lithuania. Norwegian Journal of Entomology, 48(1): 115-120.	-EXCLUDE on target species	Black fly
Berry, W.J., Novak, M.G., Khounlo, S., Rowley, W.A., Melchior, G.L., 1987. EFFICACY OF BACILLUS-SPHAERICUS AND BACILLUS-THURINGIENSIS VAR ISRAELENSIS FOR CONTROL OF CULEX-PIPIENS AND FLOODWATER AEDES LARVAE IN IOWA. Journal of the American Mosquito Control Association, 3(4): 579-582.	-EXCLUDE on outcome
Bittencourt, M. et al., 2020. Molecular characterization of Bacillus thuringiensis strains to control Spodoptera eridania (Cramer) (Lepidoptera: Noctuidae) population. Revista Brasileira De Entomologia, 64(1).	-EXCLUDE on study type	Lab study on single species
Blaustein, L., Margalit, J., 1991. Indirect effects of the fairy shrimp, Branchipus schaefferi and two ostracod species on Bacillus thuringiensis var. israelensis -induced mortality in mosquito larvae. Hydrobiologia, 212: 67-76.	-EXCLUDE on outcome
Boisvert, M., Boisvert, J., Aubin, A., 2002. Influence of stream profile and abiotic factors on the performance and residual dosages of two commercial formulations of Bacillus thuringiensis subsp israelensis during a 2-year experiment. Biocontrol Science and Technology, 12(1): 19-33.	-EXCLUDE on outcome
Bolay, F.K., Trpis, M., 1989. Control of mosquitoes with Bacillus thuringiensis var. israelensis and larvivorous fish, Tilapia nilotica, in rice fields in Liberia, West Africa. Israel Journal of Entomology; 1989, publ, 23.	-EXCLUDE on outcome
Bone, L.W., Bottjer, K.P., Gill, S.S., 1986. TRICHOSTRONGYLUS-COLUBRIFORMIS - ISOLATION AND CHARACTERIZATION OF OVICIDAL ACTIVITY FROM BACILLUS-THURINGIENSIS-ISRAELENSIS. Experimental Parasitology, 62(2): 247-253.	-EXCLUDE on study type
Bone, L.W., Bottjer, K.P., Gill, S.S., 1987. ALTERATION OF TRICHOSTRONGYLUS-COLUBRIFORMIS EGG PERMEABILITY BY BACILLUS-THURINGIENSIS-ISRAELENSIS TOXIN. Journal of Parasitology, 73(2): 295-299.	-EXCLUDE on study type	lab study on parasitic nematode eggs. No ecological interaction.
Bordalo, M.D. et al., 2020. Lethal and sublethal toxicity assessment of Bacillus thuringiensis var. israelensis and Beauveria bassiana based bioinsecticides to the aquatic insect Chironomus riparius. Science of the Total Environment, 698.	-EXCLUDE on study type	Lab study on single species.
Bottjer, K.P., Bone, L.W., 1987. CHANGES IN MORPHOLOGY OF TRICHOSTRONGYLUS-COLUBRIFORMIS EGGS AND JUVENILES CAUSED BY BACILLUS-THURINGIENSIS-ISRAELENSIS. Journal of Nematology, 19(3): 282-286.	-EXCLUDE on study type	Lab study lacking ecologic interaction.
Branco, A.C., Deandrade, C.F.S., 1992. SUSCEPTIBILITY OF SIMULIUM (CHIROSTILBIA) PERTINAX KOLLAR, 1832 (DIPTERA, SIMULIIDAE) TO BACILLUS-THURINGIENSIS VAR ISRAELENSIS IN AN ATYPICAL BREEDING HABITAT. Memorias Do Instituto Oswaldo Cruz, 87(2): 317-318.	-EXCLUDE on target species	only data for target organisms (blackflies)
Bruder, K.W., 1987. Report from the State Mosquito Control Commission. Proceedings Annual Meeting, New Jersey Mosquito Control Association, Inc, 74: 14-18.	-EXCLUDE on outcome
Bruehl Carsten, A. et al., 2020. Environmental and socioeconomic effects of mosquito control in Europe using the biocide Bacillus thuringiensis subsp. israelensis (Bti). Science of the Total Environment, 724.	-EXCLUDE on review
Burlak, V.A., Pankova, T.F., 1997. Distribution of natural parasites--fungi and microsporidia--in a population of malarial mosquito larva (Diptera: Culicidae) before and after infection by the entomopathogenic bacteria Bacillus thuringiensis israelensis. Parazitologiia, 31(1): 45-52.	-EXCLUDE on language	Russian
Burton, D.K., 1984. Impact of Bacillus thuringiensis var. israelensis in dosages used for black fly (Simuliidae) control, against target and non-target organisms in the Torch River …. mspace.lib.umanitoba.ca.	-EXCLUDE on target species	Black-fly
Car, M., 1984. LABORATORY AND FIELD TRIALS WITH 2 BACILLUS-THURINGIENSIS VAR ISRAELENSIS PRODUCTS FOR SIMULIUM (DIPTERA, NEMATOCERA) CONTROL IN A SMALL POLLUTED RIVER IN SOUTH-AFRICA. Onderstepoort Journal of Veterinary Research, 51(2): 141-144.	-EXCLUDE on target species
Car, M., de, M., F, C., 1983. Simulium (Diptera: Simuliidae) control with Bacillus thuringiensis var israelensis in South Africa, 1-72 pp.	-EXCLUDE on target species
Car, M., Demoor, F.C., 1984. THE RESPONSE OF VAAL RIVER DRIFT AND BENTHOS TO SIMULIUM (DIPTERA, NEMATOCERA) CONTROL USING BACILLUS-THURINGIENSIS VAR ISRAELENSIS (H-14). Onderstepoort Journal of Veterinary Research, 51(3): 155-160.	-EXCLUDE on target species	Black fly
Car, M., Kutzer, E., 1988. Field studies on the control of Simuliidae with Bacillus thuringiensis var. israelensis in the Austrian Alpenvorland. Mitteilungen der Deutschen Gesellschaft fur Allgemeine und Angewandte Entomologie, 6(1-3): 207-210.	-EXCLUDE on target species	Black fly
Carvalho Karine da, S. et al., 2021. Aedes aegypti continuously exposed to Bacillus thuringiensis svar. israelensis does not exhibit changes in life traits but displays increased susceptibility for Zika virus. Parasites & Vectors, 14(1).	-EXCLUDE on outcome	The study investigated the effect of sub-lethal doses of Bti on the sucseptibility of mosquitoes to arboviruses, but did not give information on how that affects the prevalence of the virus. The studied outcome is thus an effect on the target species rather than an indirect effect on the arboviruses.
Catala, M.d.M., Tomas, N., Martinez, M., Pla, E., 2008. Evaluation of the effect of chironomids during late sowing on the culture of rice in the Ebro delta. Agricola Vergel: Fruticultura, Horticultura, Floricultura, Citricultura, Vid, Arroz, 27(321): 417-420.	-EXCLUDE on language	Spanish
Chai, P.F., Rathinam, X., Marimuthu, K., Solayyapan, M., Subramaniam, S., 2014. Soil enrichment and dominant occurrence of Bacillus thuringiensis subsp. israelensis in a garden sprayed with Bacillus thuringiensis based biopesticide. Malaysian Journal of Microbiology, 10(4): 255-259.	-EXCLUDE on exposure	Exposure unclear (Bt based formulation). No info on timing.
Chang, M.S., Ho, B.C., Chan, K.L., 1990. Simulated field studies with three formulations of Bacillus thuringiensis var. israelensis and Bacillus sphaericus against larvae of Mansonia bonneae (Diptera: Culicidae) in Sarawak, Malaysia. Bulletin of Entomological Research, 80(2): 915-202.	-EXCLUDE on outcome	Effect on mosquito target species only.
Chen, S.F., 1988. Comparison of insecticidal effects against mosquito larvae between Bacillus sphaericus strain 1593 and Bacillus thuringiensis H-14 [B. t. israelensis]. Chinese Journal of Parasitology & Parasitic Diseases, 6(4).	-Exclude on language	Article in Chinese
Chilcott, C.N., Pillai, J.S., Kalmakoff, J., 1982. The field effectiveness of Bacillus thuringiensis var. israelensis against blackfly larvae [Simulium] in New Zealand, The field effectiveness of Bacillus thuringiensis var. israelensis against blackfly larvae [Simulium] in New Zealand.; 1982. :14 pp. 9 ref. World Health Organization, Geneva.	-EXCLUDE on target species
Chilcott, C.N., Pillai, J.S., Kalmakoff, J., 1983. EFFICACY OF BACILLUS-THURINGIENSIS VAR ISRAELENSIS AS A BIOCONTROL AGENT AGAINST LARVAE OF SIMULIIDAE (DIPTERA) IN NEW-ZEALAND. New Zealand Journal of Zoology, 10(3): 319-325.	-EXCLUDE on target species	Black fly
Chirico, J., 1998. Förekomst och bekämpning av flugor i nötkreaturs- och svinstallar. (Prevalence and control of flies in cattle and pig housing). Svensk Veterinärtidning, 50(6): 237-246.	-EXCLUDE on target species	Musca domestica, Stomoxys calcitrans
Chou, X.J., Long, Q.X., Liu, J., Liang, Y.J., 1981. A hopeful bacterial mosquitocide, Bacillus thuringiensis var. israelensis. Natural Enemies of Insects, 3(4): 40-41.	-Exclude on language	Chinese
Colbo, M.H., Obrien, H., 1984. A PILOT BLACK FLY (DIPTERA, SIMULIIDAE) CONTROL PROGRAM USING BACILLUS-THURINGIENSIS VAR ISRAELENSIS IN NEWFOUNDLAND. Canadian Entomologist, 116(8): 1085-1096.	-EXCLUDE on outcome
Colbo, M.H., Undeen, A.H., 1980. EFFECT OF BACILLUS-THURINGIENSIS VAR ISRAELENSIS ON NON-TARGET INSECTS IN STREAM TRIALS FOR CONTROL OF SIMULIIDAE. Mosquito News, 40(3): 368-371.	-Inaccessible
Colwell, A.E., 1981. Biting midges (Culicoides occidentalis) at Borax Lake, California. Proceedings and papers of the Forty-ninth Annual Conference of the California Mosquito and Vector Control Association, Inc, Red Lion Motor Inn: Redding, California ; 1982.	-EXCLUDE on outcome
Coombs, R.M., Dancer, B.N., Davies, D.H., Houston, J., Learner, M.A., 1991. THE USE OF BACILLUS-THURINGIENSIS VAR ISRAELENSIS TO CONTROL THE NUISANCE FLY SYLVICOLA-FENESTRALIS (ANISOPODIDAE) IN SEWAGE FILTER BEDS. Water Research, 25(5): 605-611.	-EXCLUDE on target species	Window Gnat (Sylvicola fenestralis)
Coscaron, A., C, L., 1999. Control of black flies (Simulidae, Culicoidea, Diptera) and their control in the valley of Rio Negro and Neuquen, Argentina. Revista de la Sociedad Entomologica Argentina, 58(1/2): 276-281.	-Inaccessible	https://www.biotaxa.org/RSEA/article/view/32783/29107
Craggs, R., Golding, L., Clearwater, S., Susarla, L., Donovan, W., 2005. Control of chironomid midge larvae in wastewater stabilisation ponds: comparison of five compounds. Water Science and Technology, 51(12): 191-199.	-EXCLUDE on target species	Chironomids
Cunningham, J.C. et al., 1997. Aerial spray trials in 1992 and 1993 against gypsy moth, Lymantria dispar (Lepidoptera: Lymantriidae), using nuclear polyhedrosis virus with and without an optical brightener compared to Bacillus thuringiensis. Crop Protection, 16(1): 15-23.	-EXCLUDE on exposure	Control of gypsy moth, Lymantria dispar (Lepidoptera: Lymantriidae).
Dadasoglu, F. et al., 2013. Biolarvicidal Effects of Nine Bacillus Strains against Larvae of Culex pipiens Linnaeus, 1758 (Diptera: Culicidae) and Nontarget Organisms. Egyptian Journal of Biological Pest Control, 23(1): 35-42.	-EXCLUDE on exposure	Bti not used in this study.
Dambach, P. et al., 2014. EMIRA: Ecologic Malaria Reduction for Africa - innovative tools for integrated malaria control. Global health action, 7(1): 25908-25908.	-EXCLUDE on outcome
Dambach, P. et al., 2019. Reduction of malaria vector mosquitoes in a large-scale intervention trial in rural Burkina Faso using Bti based larval source management. Malaria Journal, 18(1).	-EXCLUDE on outcome	Effect on mosquitoes only.
Das, P.K., Amalraj, D.D., 1997. Biological control of malaria vectors. Indian Journal of Medical Research, 106: 174-197.	-EXCLUDE on review
Davidson, E.W., Sweeney, A.W., Cooper, R., 1981. COMPARATIVE FIELD TRIALS OF BACILLUS-SPHAERICUS STRAIN 1593 AND B-THURINGIENSIS VAR ISRAELENSIS COMMERCIAL POWDER FORMULATIONS. Journal of Economic Entomology, 74(3): 350-354.	-EXCLUDE on outcome
Davidson, E.W., Yamamoto, T., 1984. ISOLATION AND ASSAY OF THE TOXIC COMPONENT FROM THE CRYSTALS OF BACILLUS-THURINGIENSIS VAR ISRAELENSIS. Current Microbiology, 11(3): 171-174.	-EXCLUDE on study type
Dawson, D., Salice Christopher, J., Subbiah, S., 2019. THE EFFICACY OF THE BACILLUS THURINGIENSIS ISRAELENSIS LARVICIDE AGAINST CULEX TARSALIS IN MUNICIPAL WASTEWATER AND WATER FROM NATURAL WETLANDS. Journal of the American Mosquito Control Association, 35(2): 97-106.	-EXCLUDE on outcome	Effects on mosquitoes (Culex tarsalis) only.
de, A.-C. et al., 2003. Evaluation of the impact of Bacillus thuringiensis serovar israelensis and temephos, used for the control of Simulium (Chirostilbia) pertinax Kollar, 1832 (Diptera, Simuliidae) on the associated entomofauna, Paraty, State of Rio de Janeiro, Brazil. Memorias Do Instituto Oswaldo Cruz, 98(5): 697-702.	-EXCLUDE on target species
Deandrade, C.F.S., Branco, A.C., 1991. SUSCEPTIBILITY OF POPULATION OF SIMULIUM (CHIROSTILBIA) PERTINAX KOLLAR, 1832 (CULICOMORPHA, SIMULIIDAE) TO TEMEPHOS AND BACILLUS-THURINGIENSIS VAR ISRAELENSIS FORMULATION. Revista De Saude Publica, 25(5): 367-370.	-Exclude on language	Article in Portuguese
Debarjac, H., 1989. NEW FACTS AND TRENDS IN BACTERIOLOGICAL CONTROL OF MOSQUITOS. Memorias Do Instituto Oswaldo Cruz, 84: 101-105.	-EXCLUDE on review
Debarjac, H., Larget, I., Killickkendrick, R., 1981. TOXICITY OF BACILLUS-THURINGIENSIS VAR ISRAELENSIS SEROTYPE H14, FOR LARVAE OF SANDFLIES, THE LEISHMANIASIS VECTORS. Bulletin De La Societe De Pathologie Exotique, 74(5): 485-489.	-EXCLUDE on study type	Lab toxicity study on petri dish targetting vectors of leishmaniasis to assess Bti toxicity against these nematoceran. Should not be included in critical appraisal
Dejoux, C., 1989. Hydrobiological evaluation of side effects of larvicide treatments against Simulium damnosum, Parasitic diseases: treatment and control.; 1989. :195-204. 8 ref. CRC Press, Inc, Boca Raton, Florida, pp. 195-204.	-EXCLUDE on target species	Black fly Simulium damnosum
Delnat, V., Janssens, L., Stoks, R., 2020. Effects of predator cues and pesticide resistance on the toxicity of a (bio)pesticide mixture. Pest Management Science, 76(4): 1448-1455.	-EXCLUDE on outcome	Effect on mosquitoes only.
Delnat, V., Tran Tam, T., Janssens, L., Stoks, R., 2019a. Daily temperature variationmagnifies the toxicity of amixture consisting of a chemical pesticide and a biopesticide in a vector mosquito. Science of the Total Environment, 659: 33-40.	-EXCLUDE on outcome
Delnat, V., Tran Tam, T., Janssens, L., Stoks, R., 2019b. Resistance to a chemical pesticide increases vulnerability to a biopesticide: Effects on direct mortality and mortality by predation. Aquatic Toxicology, 216.	-EXCLUDE on outcome	Effect on target species (mosquito). The study is designed to study the interaction between chlopyrifos resistence among Culex quinquefasciatus and Bti treatment.
Demisse Dagne, D., 2013. Influence of Nutrients and Integrated Mosquito Management Tactics on Mosquitoes and Their Habitat Microbiomes, 1-183 pp.	-EXCLUDE on redundant	Same data as Duguma 2015 (41238462)
Demoor, F.C., Car, M., 1986. A FIELD-EVALUATION OF BACILLUS-THURINGIENSIS VAR ISRAELENSIS AS A BIOLOGICAL-CONTROL AGENT FOR SIMULIUM-CHUTTERI(DIPTERA, NEMATOCERA) IN THE MIDDLE ORANGE RIVER. Onderstepoort Journal of Veterinary Research, 53(1): 43-50.	-EXCLUDE on target species	Black fly
Derua Yahya, A. et al., 2018. Microbial larvicides for mosquito control: Impact of long lasting formulations of Bacillus thuringiensis var. israelensis and Bacillus sphaericus on non-target organisms in western Kenya highlands. Ecology and Evolution, 8(15): 7563-7573.	-EXCLUDE on exposure	Treatments with both Bti and Bs.
Deschle, W.E., Hagen, H.E., Rutschke, J., Stamer, M., Meyer, T., 1988. Black fly (Diptera: Simuliidae) control in West Germany with the biological larvicide Bacillus thuringiensis var. israelensis, pp. 280-286.	-EXCLUDE on outcome
Docile, T., Figueiro, R., Molina, O., Gil-Azevedo, L., Nessimian, J., 2021. Effects of Bacillus thuringiensis var. israelensis on the Black Fly Communities (Diptera, Simuliidae) in Tropical Streams. Neotropical Entomology, 50(2): 269-281.	-EXCLUDE on target species	Black fly
Drobniewski, F.A., 1994. THE SAFETY OF BACILLUS SPECIES AS INSECT VECTOR CONTROL AGENT. Journal of Applied Bacteriology, 76(2): 101-109.	-EXCLUDE on review
Duchet, C., 2010. Evaluation du risque environnemental lié à l’utililsation des larvicides d’origine biologique dans le cadre de la lutte anti-culicides : Développement et validation expérimentale de méthodes de suivi des effets à différents niveaux d’organisation biologique chez daphnia pulex et daphnia magna.	-Not found	http://www.theses.fr/2010NSARB058
Duckitt, G.S., 1986. Bacillus Thuringiensis var. Israelensis: the bacterium, its use in black fly control and effects on nontarget organisms. summit.sfu.ca.	-EXCLUDE on target species	Black fly
Duguma, D., Ortiz Sara, L., Lin, Y., Wilson, P.C., Walton William, E., 2017. Effects of a larval mosquito biopesticide and Culex larvae on a freshwater nanophytoplankton (Selenastrum capricornatum) under axenic conditions. Journal of Vector Ecology, 42(1): 51-59.	-EXCLUDE on study type	Laboratory study not including quantification of any ecological interactions
Ebsworth, P., 1989. Community participation in malaria mosquito control in the Solomon Islands. Arbovirus research in Australia. Proceedings Fifth Symposium, August.	-EXCLUDE on outcome
el-Husseini, M.M., Merdan, A.I., Abou, B., 1986. Settling of larvicidal material in Bacillus thuringiensis israelensis serotype H-14 formulations sprayed on water surface. Journal of the Egyptian Society of Parasitology, 16(1): 243-7.	-Inaccessible	Not available through subscription, purchase from publisher or document delivery service
Engler, S., Morawcsik, J., Schnetter, W., Krieg, A., 1980. Pilot experiment for control of mosquito larvae in the field with an UV-treated preparation of Bacillus thuringiensis var. israelensis. Anzeiger Fur Schadlingskunde Pflanzenschutz Umweltschutz, 53(12): 181-184.	-EXCLUDE on outcome	MB: Engler indeed reports about non target species but provides not data for this; only data on large of the target species is mentioned.
Eross, J., 1988. Mosquito control by larvicides (Abate, Viodat, Teknar). Parasitologia Hungarica, 21: 99-103.	-EXCLUDE on language	Hungarian
Ert？, e., 2007. Insecticidal effects of selected biological control agents on the larvae of Plutella xylostella (Lepidoptera: Plutellidae). Entomological Research, 37(2): 122-124.	-EXCLUDE on exposure	Control of a cabbage pest, Plutella xylostella (L.) (Lepidoptera: Plutellidae)
Farghal, A.I., 1982. THE JOINT ACTION OF JHA (ALTOSID) AND BACILLUS-THURINGIENSIS VAR ISRAELENSIS (BACTIMOS) AGAINST CULEX-PIPIENS-MOLESTUS FORSK AND THEOBALDIA-LONGIAREOLATA MACQ LARVAE (DIPT CULICIDAE). Anzeiger Fur Schadlingskunde Pflanzenschutz Umweltschutz, 55(11): 164-167.	-EXCLUDE on outcome	MB: Farghal seems to focus only on mosquitos - hence target species.
Fayolle, S., Bertrand Cé, l., Logez, M., Franquet, E., 2016. Corrigendum: Does mosquito control by Bti spraying affect the phytoplankton community? A 5-year study in Camargue temporary wetlands (France). Annales de Limnologie, 52(1): 1-11.	-Exclude on erratum	-Uploaded
Fillinger, U., Knols, B.G.J., Becker, N., 2003. Efficacy and efficiency of new Bacillus thuringiensis var. israelensis and Bacillus sphaericus formulations against Afrotropical anophelines in Western Kenya. Tropical Medicine & International Health, 8(1): 37-47.	-EXCLUDE on outcome
Flacio, E., Engeler, L., Tonolla, M., Luethy, P., Patocchi, N., 2015. Strategies of a thirteen year surveillance programme on Aedes albopictus (Stegomyia albopicta) in southern Switzerland. Parasites & Vectors, 8.	-EXCLUDE on outcome	Only TO data
Fontoura Pablo, S. et al., 2020. Field Efficacy of VectoMax FG and VectoLex CG Biological Larvicides for Malaria Vector Control in Northwestern Brazil. Journal of Medical Entomology, 57(3): 942-946.	-EXCLUDE on outcome	Effect on target species (Anopheles darlingi) only.
Frommer, R.L., Hembree, S.C., Nelson, J.H., Remington, M.P., Gibbs, P.H., 1981. THE DISTRIBUTION OF BACILLUS-THURINGIENSIS VAR ISRAELENSIS IN FLOWING WATER WITH NO EXTENSIVE AQUATIC VEGETATIVE GROWTH. Mosquito News, 41(2): 331-338.	-EXCLUDE on outcome
Fujii, Y. et al., 2013. Affinity Maturation of Cry1Aa Toxin to the Bombyx mori Cadherin-Like Receptor by Directed Evolution. Molecular Biotechnology, 54(3): 888-899.	-EXCLUDE on exposure
Garcia, R., DesRochers, B., Tozer, W., 1981. Studies on Bacillus thuringiensis var. israelensis against mosquito larvae and other organisms. Proceedings and papers of the Forty-ninth Annual Conference of the California Mosquito and Vector Control Association, Inc, Red Lion Motor Inn: Redding, California ; 1982.	-EXCLUDE on study type	Lab study (although located outdoors) lacking ecological interactions.
Garcia, R., Sweeney, A.W., 1986. THE USE OF MICROBIAL PATHOGENS FOR THE CONTROL OF MOSQUITOS. Agriculture Ecosystems & Environment, 15(2-3): 201-208.	-EXCLUDE on review
Garcia-Luna Selene, M. et al., 2019. FROM SURVEILLANCE TO CONTROL: EVALUATION OF A LARVICIDE INTERVENTION AGAINST AEDES AEGYPTI IN BROWNSVILLE, TEXAS. Journal of the American Mosquito Control Association, 35(3): 233-237.	-EXCLUDE on outcome	Effect on target species (Aedes aegypti) only.
Gharib, A.H., Hilsenhoff, W.L., 1988. EFFICACY OF 2 FORMULATIONS OF BACILLUS-THURINGIENSIS VAR ISRAELENSIS (H-14) AGAINST AEDES-VEXANS AND SAFETY TO NON-TARGET MACROINVERTEBRATES. Journal of the American Mosquito Control Association, 4(3): 252-255.	-EXCLUDE on study type	Lab study lacking ecological interactions.
Gibbs, K.E., Brautigam, F.C., Stubbs, C.S., Zibilske, L.M., 1986. EXPERIMENTAL APPLICATIONS OF BTI FOR LARVAL BLACK FLY CONTROL - PERSISTENCE AND DOWNSTREAM CARRY, EFFICACY, IMPACT ON NONTARGET INVERTEBRATES AND FISH FEEDING. Maine Agricultural Experiment Station Technical Bulletin(123): 1-25.	-EXCLUDE on target species	Black fly
Gibbs, K.E., Brautigam, F.C., Stubbs, C.S., Zibilske, L.M., Experimental applications of B.t.i. for larval black fly control: persistence and downstream carry, efficacy, impact on non-target invertebrates and fish feeding, Technical Bulletin, Maine Agricultural Experiment Station, University of Maine; 1986. (123):iii + 25pp. 6 ref.	-EXCLUDE on target species	Black Fly
Glare, T.R., O'Callaghan, M., 2003. Environmental impacts of bacterial biopesticides. In: Hokkanen, H.M.T., Hajek, A.E. (Eds.), Environmental Impacts of Microbial Insecticides: Need and Methods for Risk Assessment, pp. 119-149.	-EXCLUDE on review	Important
Goldberg, L.J., Ford, I., 1982. A STUDY OF THE ENTOMOTOXIC ACTIVITY OF SELECTED COMMERCIAL FORMULATIONS OF BACILLUS-THURINGIENSIS VAR ISRAELENSIS (BTI) UTILIZING A NOVEL TITRATION PROCEDURE WITH AN AQUATIC MICROBIAL-FLORA. Mosquito News, 42(1): 19-27.	-EXCLUDE on outcome
Goldman, I.F., Arnold, J., Carlton, B.C., 1986. SELECTION FOR RESISTANCE TO BACILLUS-THURINGIENSIS SUBSPECIES ISRAELENSIS IN FIELD AND LABORATORY POPULATIONS OF THE MOSQUITO AEDES-AEGYPTI. Journal of Invertebrate Pathology, 47(3): 317-324.	-EXCLUDE on outcome	Resistance study
Gonzalez, P., Pantani, O.L., Ristori, G.G., Fereres, A., 2002. Toxins from Bacillus thuringiensis subspecies israelensis sorbed on clays: Persistence and activity against the mosquito Culex pipiens. In: Violante, A., Huang, P.M., Bollag, J.M., Gianfreda, L. (Eds.), Soil Mineral-Organic Matter-Microorganism Interactions and Ecosystem Health, Volume 28b: Ecological Significance of the Interactions …	-EXCLUDE on outcome	Short term toxicity against mosquitoes.
Gowrish, K.R., Ramesha, B., Ushakumari, R., 2015. Biorational management of major pests of brinjal. Indian Journal of Entomology, 77(1): 51-55.	-EXCLUDE on exposure	Unclear if Bti was used (probably not).
Gray Elmer, W., Fusco Robert, A., Royals, C., Noblet, R., Wyatt Roger, D., 2011. FIELD EVALUATION OF BACTIMOS PT AGAINST CHIRONOMID MIDGE (DIPTERA: CHIRONOMIDAE) LARVAE IN RESIDENTIAL PONDS. Journal of the American Mosquito Control Association, 27(2): 173-176.	-EXCLUDE on target species
Greif, M.M., 2021. Silica granules to embed Bacillus thuringiensis israelensis: biological control of mosquito larvae. International Journal of Mosquito Research, 8(1, Part A): 58-64.	-EXCLUDE on outcome	Effect on target species (mosquitoes) only.
Grisolia Cesar, K. et al., 2009. Genotoxic evaluation of different delta-endotoxins from Bacillus thuringiensis on zebrafish adults and development in early life stages. Mutation Research-Genetic Toxicology and Environmental Mutagenesis, 672(2): 119-123.	-EXCLUDE on exposure	Toxins not from Bti.
Guillet, F., Mermet, L., 2017. How to make biodiversity knowledge compelling? The case of mosquito control implementation in the Camargue (France). Environmental Science and Policy.	-EXCLUDE on study type
Guillet, P., 1989. Present status and prospects for use of Bacillus thuringiensis H14 in onchocerciasis control. Parasitic diseases CRC Press, Inc, Boca Raton, Florida, pp. 189-193 9 ref.	-EXCLUDE on target species	Black fly
Guillet, P., Dempah, J., Coz, J., Evaluation of Bacillus thuringiensis serotype 14 de Barjac for the control of larvae of Simulium damnosum s.l. III. Preliminary data on the sedimentation of the endotoxin in the water and on its stability in tropical areas, Evaluation de Bacillus thuringiensis serotype 14 de Barjac pour la lutte contre les larves de Simulium damnosum s.l. III. Donnees preliminair…	-EXCLUDE on outcome
Guillet, P., Escaffre, H., Evaluation of Bacillus thuringiensis israelensis de Barjac for the control of larvae of Simulium damnosum s.l. I. Results of the first field trials, Evaluation de Bacillus thuringiensis israelensis de Barjac pour la lutte contre les larves de Simulium damnosum s.l. I. Resultats des premiers essais realises sur le terrain.; 1979. :7 pp. 17 ref. World Health Organization,…	-EXCLUDE on outcome	Study aiming to quantity toxicity, efficacy (sedimentation) and storage preservation under tropical climate of different Bti formula tested against Aedes aegypti.
Guillet, P., Escaffre, H., Prud'hom, J.M., 1982. Utilisation of a formulation based on Bacillus thuringiensis H14 in the control of onchocerciasis in West Africa. I -- Effectiveness and application methods. Cahiers ORSTOM, Entomologie Medicale et Parasitologie, 20(3): 175-180.	-EXCLUDE on outcome	No reference to environmental impact beside efficacy againt target species
Gutierrez-Villagomez Juan, M. et al., 2021. Frogs Respond to Commercial Formulations of the Biopesticide Bacillus thuringiensis var. israelensis, Especially Their Intestine Microbiota. Environmental Science & Technology, 55(18): 12504-12516.	-EXCLUDE on study type	Lab study on single species.
Habib, M.E.M., 1983. POTENCY OF BACILLUS-THURINGIENSIS VAR ISRAELENSIS (H-14) AGAINST SOME AQUATIC DIPTEROUS INSECTS. Zeitschrift Fur Angewandte Entomologie-Journal of Applied Entomology, 95(4): 368-376.	-EXCLUDE on outcome
Han Jung, S., An, C.-H., Choi Jun, K., Lee Hwang, G., 2019. Changes in benthic macroinvertebrates communities in response to biological mosquito larvae control techniques. Korean Journal of Environmental Biology, 37(4): 600-606.	-Exclude on language	Korean
Hassanain, M.A. et al., 1997. Biological control studies of soft and hard ticks in Egypt. I. The effect of Bacillus thuringiensis varieties on soft and hard ticks (ixodidae). Parasitology research, 83(3): 209-13.	-EXCLUDE on outcome
Hershey, A.E., Merritt, R.W., Miller, M.C., McCrea, J.S., 1996. Organic matter processing by larval black flies in a temperate woodland stream. Oikos, 75(3): 524-532.	-EXCLUDE on target species	Black fly
Hertlein, B., Hornby, J., Levy, R., Miller, T.W., 1985. AN INJECTION METHOD FOR SPRAYING BIOLOGICAL-CONTROL AGENTS AND A MONOMOLECULAR SURFACE-FILM FOR CONTROL OF IMMATURE MOSQUITOS. Journal of the American Mosquito Control Association, 1(2): 255-257.	-EXCLUDE on outcome
Houston, J., Dancer, B.N., Learner, M.A., 1989a. CONTROL OF SEWAGE FILTER FLIES USING BACILLUS-THURINGIENSIS VAR ISRAELENSIS .2. FULL SCALE TRIALS. Water Research, 23(3): 379-385.	-EXCLUDE on target species	Sewage filter flies
Houston, J., Dancer, B.N., Learner, M.A., 1989b. Control of Sewage Filter Flies Using Bacillus thuringiensis Var. israelensis--I. Acute Toxicity Tests and Pilot Scale Trial. Water Research WATRAG Vol. 23, No. 3, p 369-378, March 1989. 9 tab, 48 ref.	-EXCLUDE on target species	Sewage filter flies
Hribar, L.J., 2005. Trial of Bacillus thuringiensis israelensis, a mosquito larvicide, against Porcellionides pruinosus, a terrestrial isopod. Journal of the American Mosquito Control Association, 21(4): 489-491.	-EXCLUDE on study type	Lab study on a single species lacking ecological interactions.
Hsu, T.H., 1990a. Application and environmental impact of the biocontrol agent--Bacillus thuringiensis subsp. israelensis for vector control. Gaoxiong yi xue ke xue za zhi = The Kaohsiung journal of medical sciences, 6(7): 330-6.	-Exclude on language	Chinese
Hsu, T.H., 1990b. Application and environmental impact of the biocontrol agent. Bacillus thuringiensis subsp. israelensis for vector control. Kaohsiung Journal of Medical Sciences, 6(7): 330-336.	-Exclude on language	Chinese
Huang, Y. et al., 2016. Biocontrol efficiency on Spodoptera litura (Fabricius) in Qiannan tobacco growing areas. Tobacco Science and Technology, 49(4): 21-25.	-Exclude on language	Article in Chinese
Hughes, P.A. et al., 2005. Response of larval Chironomus tepperi (Diptera : Chironomidae) to individual Bacillus thuringiensis var. israelensis toxins and toxin mixtures. Journal of Invertebrate Pathology, 88(1): 34-39.	-EXCLUDE on study type
Iburg Joseph, P., Gray Elmer, W., Noblet, R., 2015. MORTALITY PATTERNS OF SIMULIUM VITTATUM LARVAE (DIPTERA: SIMULIIDAE) FOLLOWING EXPOSURE TO INSECTICIDAL PROTEINS PRODUCED BY BACILLUS THURINGIENSIS VAR. ISRAELENSIS. Journal of the American Mosquito Control Association, 31(1): 44-51.	-EXCLUDE on outcome
Ignat'ev, V.I., Karpov, E.G., Meliksetian, V.S., 1988. Effect of preparations of Bacillus thuringiensis serotype H-14 on warm-blooded animals. Mikrobiologicheskii zhurnal, 50(6): 73-7.	-Exclude on language	https://www.ncbi.nlm.nih.gov/pubmed/3249594
Ignoffo, C.M., Couch, T.L., Garcia, C., Kroha, M.J., 1981. RELATIVE ACTIVITY OF BACILLUS-THURINGIENSIS VAR KURSTAKI AND B-THURINGIENSIS VAR ISRAELENSIS AGAINST LARVAE OF AEDES-AEGYPTI, (DIPTERA, CULICIDAE) CULEX-QUINQUEFASCIATUS, (DIPTERA, CULICIDAE) TRICHOPLUSIA-NI, HELIOTHIS-ZEA, (LEPIDOPTERA, NOCTUIDAE) AND HELIOTHIS-VIRESCENS (LEPIDOPTERA, NOCTUIDAE). Journal of Economic Entomology, 74(2): 21…	-EXCLUDE on study type	Lab study lacking ecological interactions.
Ignoffo, C.M., Garcia, C., Kroha, M., Couch, T.L., 1983. THE EFFECTS OF TEMPERATURE AND WATER ON THE INSECTICIDAL ACTIVITY AND SPORE VIABILITY OF A WETTABLE POWDER FOUNDATION OF BACILLUS-THURINGIENSIS VAR ISRAELENSIS. Journal of the Kansas Entomological Society, 56(1): 88-92.	-EXCLUDE on outcome	Effect on target species only. Persistence test not valid for field application.
Ikemoto, T., Sumitro, Panjaitan, W., Shibuya, T., 1986. Laboratory and small-scale field tests of larvicides and larvivorous fishes against Anopheles sundaicus larvae at Perupuk Village, North Sumatra, Indonesia. Japanese Journal of Sanitary Zoology, 37(2): 105-112.	-EXCLUDE on study type	Lab study on single species (fish), no quantification of ecological interactions. Field study on effects on mosquito.
Imbahale Susan, S., Mukabana Wolfgang, R., 2015. Efficacy of neem chippings for mosquito larval control under field conditions. Bmc Ecology, 15.	-EXCLUDE on outcome	Study reports "The other aquatic organisms that were encountered during field sampling included hemiptera, coleoptera and ephemeroptera among others." However, no data on effects of Bti on these other groups, data given for TOs only
Insell, J.P., Fitzjames, P.C., 1985. COMPOSITION AND TOXICITY OF THE INCLUSION OF BACILLUS-THURINGIENSIS SUBSP ISRAELENSIS. Applied and Environmental Microbiology, 50(1): 56-62.	-EXCLUDE on exposure
Iqbal, H., Fatima, A., Khan Hafiz Azhar, A., 2022. ZnO nanoparticles produced in the culture supernatant of Bacillus thuringiensis ser. israelensis affect the demographic parameters of Musca domestica using the age-stage, two-sex life table. Pest Management Science, 78(4): 1640-1648.	-EXCLUDE on target species	Musca domestica. Also, the exposure includes ZnO nanoparticles.
Isabelle, M.-C., Renaud, S., Guillaume, T., Laurence, D., Louis, L., 2018. Larval exposure to the bacterial insecticide Bti enhances dengue virus susceptibility of adult Aedes aegypti mosquitoes. Insects, 9(4): 193.	-EXCLUDE on outcome	The study investigated the effect of sub-lethal doses of Bti on the sucseptibility of mosquitoes to arboviruses, but did not give information on how that affects the prevalence of the virus. The studied outcome is thus an effect on the target species rather than an indirect effect on the arboviruses.
Jackson, J.K., Horwitz, R.J., Sweeney, B.W., 2002. Effects of Bacillus thuringiensis israelensis on black flies and nontarget macroinvertebrates and fish in a large river. Transactions of the American Fisheries Society, 131(5): 910-930.	-EXCLUDE on target species	Black fly
Jackson, J.K., Sweeney, B.W., Bott, T.L., Newbold, J.D., Kaplan, L.A., 1994. TRANSPORT OF BACILLUS-THURINGIENSIS VAR ISRAELENSIS AND ITS EFFECT ON DRIFT AND BENTHIC DENSITIES OF NONTARGET MACROINVERTEBRATES IN THE SUSQUEHANNA RIVER, NORTHERN PENNSYLVANIA. Canadian Journal of Fisheries and Aquatic Sciences, 51(2): 295-314.	-EXCLUDE on target species	Black fly
Johnson Brian, J., Manby, R., Devine Gregor, J., 2020. Performance of an aerially applied liquidBacillus thuringiensisvar.israelensisformulation (strainAM65-52) against mosquitoes in mixed saltmarsh-mangrove systems and fine-scale mapping of mangrove canopy cover using affordable drone-based imagery. Pest Management Science, 76(11): 3822-3831.	-EXCLUDE on outcome	Effect on target species only.
Jones, C.J., Lloyd, J.E., 1985. EFFICACY OF BACILLUS-THURINGIENSIS (H-14) FOR LARVAL AEDES MOSQUITO-CONTROL IN INTERMOUNTAIN MEADOWS IN WYOMING. Journal of the American Mosquito Control Association, 1(1): 51-55.	-EXCLUDE on outcome
Jose, L., Fernando, S., João, A., Zequi, Denise, P., 2010. Eficiência e Persistência de Três Produtos Comerciais à Base de <i>Bacillus thuringiensis israelensis</i> e <i>Bacillus sphaericus</i> no controle de Culicidae (Diptera) em Lagoas de Tratamento de Efluentes. EntomoBrasilis, 3(3).	-EXCLUDE on language	Portuguese
Junges, C.M., Maglianese, M.I., Lajmanoyich, R.C., Peltzer, P.M., Attademo, A.M., 2017. Acute Toxicity and Etho-toxicity of Three Insecticides Used for Mosquito Control on Amphibian Tadpoles. Water Air and Soil Pollution, 228(4).	-EXCLUDE on study type	Lab study lacking ecological interactions.
Kaaya, G.P., Darji, N., 1989. MORTALITY IN ADULT TSETSE, GLOSSINA-MORSITANS MORSITANS, CAUSED BY ENTOMOPATHOGENIC BACTERIA. Journal of Invertebrate Pathology, 54(1): 32-38.	-EXCLUDE on study type
Kaestel, A., Allgeier, S., Bruehl Carsten, A., 2017. Decreasing Bacillus thuringiensis israelensis sensitivity of Chironomus riparius larvae with age indicates potential environmental risk for mosquito control. Scientific Reports, 7.	-EXCLUDE on study type	Lab study on single species, no quantification of ecological interactions.
Kalita, H., Avasthe, R.K., Gopi, R., Kapoor, C., 2016. Seasonal Abundance of Mustard Aphid, Lipaphis erysimi (Kalt.) and Saw Fly, Athalia lugens proxima (Klug) in Relation to Abiotic Factors and their Eco-friendly Management. International Journal of Bio-Resource & Stress Management, 7(2): 252-257.	-EXCLUDE on target species	Mustard Aphid, Lipaphis Erysimi (Kalt.) and Saw Fly, Athalia Lugens Proxima (Klug)
Keil, C.B., 1991. FIELD AND LABORATORY EVALUATION OF A BACILLUS-THURINGIENSIS VAR ISRAELENSIS FORMULATION FOR CONTROL OF FLY PESTS OF MUSHROOMS. Journal of Economic Entomology, 84(4): 1180-1188.	-EXCLUDE on target species	Lycoriella mali (Fitch) (Diptera: Sciaridae)
Keil, C.B.O., Miller, M.W., 1995. Interaction of Agaricus bisporus with Bacillus thuringiensis var. israelensis applied for control of Lycoriella mali. Science and cultivation of edible fungi, 2: 17-22.	-EXCLUDE on target species	Lycoriella mali (Diptera: Sciaridae)
Ketseoglou, I., Bouwer, G., 2016. The persistence and ecological impacts of a cyanobacterium genetically engineered to express mosquitocidal Bacillus thuringiensis toxins. Parasites & Vectors, 9.	-EXCLUDE on exposure	Exposure to genetically modified cyanobacteria expressing Bti toxins.
Khaliulin, G.L., A biological method of protecting cattle against bloodsucking mosquitoes, Ozdorovitel'nye meropriyatiya v promyshlennykh zhivotnovodcheskikh kompleksakh pri infektsionnykh zabolevaniyakh.; 1983, recd. 1985. :76-79. 3 ref. Kazanskii Veterinarnyi Institut im N E Baumana, Kazan.	-Exclude on language	Article in Russian
Khawaled, K., Mulla, Zaritsky, A., 1989a. Distribution and abundance of algae in mosquito developmental sites. BULL. SOC. VECTOR ECOL., 14(1): 71-80.	-EXCLUDE on exposure	Bacillus Sphaericus
Khodyrev, V.P., 2012. Septicaemia of chironomid larvae (Diptera: Chironomidae) promoted by Bacillus cereus and B. thuringiensis. Izvestiia Akademii nauk. Seriia biologicheskaia(4): 399-403.	-Exclude on language	Russian
Khodyrev, V.P., 2012. Septicaemia of chironomid larvae (Diptera: Chironomidae) promoted by Bacillus cereus and Bacillus thuringiensis. Biology Bulletin, 39(4): 331-334.	-EXCLUDE on comparator	Exposure to natural occurrence of Bti, no comparator.
Kim, K.H., Ohba, M., Aizawa, K., 1984. PURIFICATION OF THE TOXIC PROTEIN FROM BACILLUS-THURINGIENSIS SEROTYPE-10 ISOLATE DEMONSTRATING A PREFERENTIAL LARVICIDAL ACTIVITY TO THE MOSQUITO. Journal of Invertebrate Pathology, 44(2): 214-219.	-EXCLUDE on outcome
Kim, Y. et al., 2012. Enhanced Pathogenicity of Bacillus thuringiensis Mixed with a Culture Broth of an Entomopathogenic Bacterium, Xenorhabdus sp. Korean Journal of Applied Entomology, 51(1): 39-45.	-EXCLUDE on language	Korean
Klowden, M.J., Bulla, L.A., Stoltz, R.L., 1985. SUSCEPTIBILITY OF LARVAL AND ADULT SIMULIUM-VITTATUM (DIPTERA, SIMULIIDAE) TO THE SOLUBILIZED PARASPORAL CRYSTAL OF BACILLUS-THURINGIENSIS-ISRAELENSIS. Journal of Medical Entomology, 22(4): 466-467.	-EXCLUDE on study type
Kondo, S., Fujiwara, M., Ohba, M., Ishii, T., 1995a. Comparative larvicidal activities of the four Bacillus thuringiensis serovars against a chironomid midge, Paratanytarsus grimmii (Diptera: Chironomidae). Microbiological Research, 150(4): 425-428.	-EXCLUDE on study type
Kondo, S., Ohba, M., Ishii, T., 1992. LARVICIDAL ACTIVITY OF BACILLUS-THURINGIENSIS SEROVAR ISRAELENSIS AGAINST NUISANCE CHIRONOMID MIDGES (DIPTERA, CHIRONOMIDAE) OF JAPAN. Letters in Applied Microbiology, 15(5): 207-209.	-EXCLUDE on study type
Kondo, S., Ohba, M., Ishii, T., 1995b. COMPARATIVE SUSCEPTIBILITY OF CHIRONOMID LARVAE (DIPT, CHIRONOMIDAE) TO BACILLUS-THURINGIENSIS SEROVAR ISRAELENSIS WITH SPECIAL REFERENCE TO ALTERED SUSCEPTIBILITY DUE TO FOOD DIFFERENCE. Journal of Applied Entomology-Zeitschrift Fur Angewandte Entomologie, 119(2): 123-125.	-EXCLUDE on study type	Lab study on a single species lacking ecological interactions.
Kosiyachinda, P., Bhumiratana, A., 2003. Enhancement of the efficacy of a combination of Mesocyclops aspericornis and Bacillus thuringiensis var. israelensis by community-based products in controlling …. The American journal of ….	-EXCLUDE on study type	Although there is data on number of copepods, the effect of Bti (indirect or direct) on the copepods has not been evaluated, nor was the study designed to study this.
Koskella, J., Stotzky, G., 2002. Larvicidal toxins from Bacillus thuringiensis subspp. kurstaki, morrisoni (strain tenebrionis), and israelensis have no microbicidal or microbiostatic activity against selected bacteria, fungi, and algae in vitro. Canadian Journal of Microbiology, 48(3): 262-267.	-EXCLUDE on outcome	No data shown.
Kotze, A.C. et al., 2005. Toxicity of Bacillus thuringiensis to parasitic and free-living life-stages of nematode parasites of livestock. International Journal for Parasitology, 35(9): 1013-1022.	-EXCLUDE on study type	Lab study lacking ecological interaction. Exposure probably not israelensis.
Kovban, V.Z., 1986. Effectiveness of Bactoculicide against larvae of mosquitoes and Simuliids in natural collections of water of the Poles'ye, Ukrainian SSR. Veterinariya, Kiev, 61: 48-50.	-Exclude on language	Article in Russian
Kovendan, K., Murugan, K., Vincent, S., Kamalakannan, S., 2011. Larvicidal efficacy of Jatropha curcas and bacterial insecticide, Bacillus thuringiensis, against lymphatic filarial vector, Culex quinquefasciatus Say (Diptera: Culicidae). Parasitology Research, 109(5): 1251-1257.	-EXCLUDE on outcome
Kramer, V.L., Garcia, R., Colwell, A.E., 1988. AN EVALUATION OF GAMBUSIA-AFFINIS AND BACILLUS-THURINGIENSIS VAR ISRAELENSIS AS MOSQUITO-CONTROL AGENTS IN CALIFORNIA WILD RICE FIELDS. Journal of the American Mosquito Control Association, 4(4): 470-478.	-EXCLUDE on comparator	Unclear if control and Bti is combined. EXCLUDE on comparator
Kroeger, I., Duquesne, S., Liess, M., 2013a. Crustacean biodiversity as an important factor for mosquito larval control. Journal of Vector Ecology, 38(2): 390-400.	-EXCLUDE on study type	Although there is data on number of copepods, the effect of Bti (indirect or direct) on the copepods has not been evaluated, nor was the study designed to study this. MB: Target species response to Bti and crustaceans
Kroeger, I.A., 2014. The Role of Crustaceans within an Integrated Mosquito Control Management, 1-95 pp.	-EXCLUDE on outcome	Thesis. No eligible exposure or outcome in paper I. Paper II and III redundant.
Kuldeep, Azizur, R., S, M., Joshi, N.K., Shri, R., 2005. Efficacy of biorational insecticides against tobacco caterpillar, Spodoptera litura infesting soybean crops. Journal of Applied Bioscience, 31(1): 21-24.	-EXCLUDE on exposure	Not a Bti study.
Kuppusamy, M., Balaraman, K., 1991. Effect of corn-steep liquor on growth and mosquito larvicidal activity of Bacillus thuringiensis var israelensis de Barjac 1978 and B. sphaericus Neide 1904.	-Inaccessible	http://nopr.niscair.res.in/handle/123456789/39
Lacey, L.A., Escaffre, H., Philippon, B., Seketeli, A., Guillet, P., 1982. LARGE RIVER TREATMENT WITH BACILLUS-THURINGIENSIS (H-14) FOR THE CONTROL OF SIMULIUM-DAMNOSUM SL IN THE ONCHOCERCIASIS CONTROL PROGRAM. Tropenmedizin Und Parasitologie, 33(2): 97-101.	-EXCLUDE on target species	Black fly
Lacey, L.A., Lacey, J.M., 1981. THE LARVICIDAL ACTIVITY OF BACILLUS-THURINGIENSIS VAR ISRAELENSIS (H-14) AGAINST MOSQUITOS OF THE CENTRAL AMAZON BASIN. Mosquito News, 41(2): 266-270.	-EXCLUDE on outcome
Larget, I., De, B., 1980. The specificity of Bacillus thuringiensis var. israelensis (for mosquitoes and simuliids). Proceedings of the 3rd European Multicolloquium of Parasitology, Cambridge, UK.	-Inaccessible	Not available through subscription, purchase from publisher or document delivery service
Laurent, L., Thierry, C., Damien, F., Micheline, H., 2002. Évaluation à long terme des effets de la démoustication dans le Morbihan Suivi de l’impact écotoxicologique des traitements sur les invertébrés aquatiques entre 1998 et 2001 Rapport de synthèse Juin 2002 Conseil Général du Morbihan Hôtel du Département Rue Saint Tropez 56009 VANNES CEDEX, Conseil Général du Morbihan.	-Inaccessible	Summary uploaded, but full thesis not accessible.
Lawler, S.P., Dritz, D.A., Jensen, T., 2000. Effects of sustained-release methoprene and a combined formulation of liquid methoprene and Bacillus thuringiensis israelensis on insects in salt marshes. Archives of Environmental Contamination and Toxicology, 39(2): 177-182.	-EXCLUDE on exposure	The study compares target and non-target organism impacts of duplex (Bti plus methoprene) with Altosid, described as "sustained-release methoprene". There is thus no pure Bti treatment, and it is not certain that a Bti effect could be quantified based on the effect of duplex minus that of Altosid, sine the type of methoprene release differs between the two. Safest to not include this study
Lebrun, P., Vlayen, P., 1981. Etude de la bioactivité comparée et des effets secondaires de Bacillus thuringiensis H 14. Zeitschrift für Angewandte Entomologie, 91(1-5): 15-25.	-EXCLUDE on study type	Lab toxicity assessment of LC50 for 4 non target species: Limonophilus flavicornis, Chironomus plumosus, Daphnia magna, Tilapia nilotica (the last two raised in captivity) without reference to food web structure and function.
Lee, H.L., Seleena, P., 1990. Preliminary field evaluation of a Malaysian isolate of Bacillus thuringiensis serotype H-14 against Culex pseudovishnui. The Southeast Asian journal of tropical medicine and public health, 21(1): 143-4.	-EXCLUDE on outcome
Leeper, P., Brown, H., Harvey, K., Adamus, P., 1985. Invertebrate community structure in irregularly flooded high marsh pools in Maine: Effects of BTI, a non-chemical pesticide. Estuaries, 8(2B).	-Inaccessible	Conference abstract
Lindstrom, A., Eklof, D., Lilja, T., 2021. Different Hatching Rates of Floodwater Mosquitoes Aedes sticticus, Aedes rossicus and Aedes cinereus from Different Flooded Environments. Insects, 12(4).	-EXCLUDE on outcome	Effects of Bti treatment not studied.
Lowe, T.P., Hershberger, T.D., 2004. Susceptibility of the leaf-eating beetle, Galerucella calmariensis, a biological control agent for purple loosestrife (Lythrum salcaria), to three mosquito control larvicides. Environmental Toxicology and Chemistry, 23(7): 1662-1671.	-EXCLUDE on study type	Lab study lacking ecological interactions.
Luthy, P., Raboud, G., Delucchi, V., Kuenzi, M., 1980. Field efficacy of Bacillus thuringiensis var. israelensis. Mitteilungen der Schweizerischen Entomologischen Gesellschaft, 53(1): 3-9.	-EXCLUDE on outcome	Claims that "No undesirable side effects were noticed on other organisms. For example, the development of ostracods, stoneflies, dytiscides (larvae and adults), dragonflies and tadpoles continued normally". However, no data is shown to support this.
Mahdavi, V., 2013. Residual toxicity of some pesticides on the larval ectoparasitoid, habrobracon hebetor say (hymenoptera: Braconidae). Journal of Plant Protection Research, 53(1): 27-31.	-EXCLUDE on exposure
Mansouri, M., Bendali-Saoudi, F., Benhamed, D., Soltani, N., 2013. Effect of Bacillus thuringiensis var israelensis against Culex pipiens (Insecta: Culicidae). Effect of Bti on two non-target species Eylais hamata (Acari: Hydrachnidia) and Physa marmorata (Gastropoda: physidae) and dosage of their GST biomarker. Annals of Biological Research, 4(11): 85-92.	-EXCLUDE on study type	Lab study lacking ecological interactions.
Margalit, J., Barak, Z., 1984. THE BACTERIUM BACILLUS-THURINGIENSIS VAR ISRAELENSIS (H-14) AS AN EFFECTIVE BIOLOGICAL-CONTROL AGENT AGAINST MOSQUITOS. Israel Journal of Medical Sciences, 20(5): 467-467.	-Inaccessible	Not available through subscription, purchase from publisher or document delivery service
Margalit, J., Bobroglo, H., 1984. THE EFFECT OF ORGANIC MATERIALS AND SOLIDS IN WATER ON THE PERSISTENCE OF BACILLUS-THURINGIENSIS VAR ISRAELENSIS SEROTYPE-H-14. Zeitschrift Fur Angewandte Entomologie-Journal of Applied Entomology, 97(5): 516-520.	-EXCLUDE on outcome	Short-term persistence in effect against target species.
Margalit, J., Markus, A., Pelah, Z., 1984. EFFECT OF ENCAPSULATION ON THE PERSISTENCE OF BACILLUS-THURINGIENSIS VAR ISRAELENSIS, SEROTYPE-H-14. Applied Microbiology and Biotechnology, 19(6): 382-383.	-EXCLUDE on outcome	Short-term persistence in effect against target species.
Marten, G.G., Che, W.Y., Bordes, E.S., 1993. COMPATIBILITY OF CYCLOPOID COPEPODS WITH MOSQUITO INSECTICIDES. Journal of the American Mosquito Control Association, 9(2): 150-154.	-EXCLUDE on outcome	Field trail does not report data on the abundance development of Macrocyclops, although on p. 153 it is stated that during the 30 days of observation, Macrocyclops albidus survived in all tires to which they were introduced (the Macrocyclops only treatment, as well as Macrocyclops combined with B.t.i.). Lab study on single species not relevant.
Mason, P.G., Gillespie, D.R., Vincent, C., 2009. Biological control of arthropods of medical and veterinary importance. Proceedings of the 3rd International Symposium on Biological Control of Arthropods, Christchurch, New Zealand: 594-595.	-Inaccessible	Not available through subscription, purchase from publisher or document delivery service
Mazigo Humphrey, D., Mboera Leonard, E.G., Rumisha Susan, F., Kweka Eliningaya, J., 2019. Malaria mosquito control in rice paddy farms using biolarvicide mixed with fertilizer in Tanzania: semi-field experiments. Malaria Journal, 18.	-EXCLUDE on outcome	Effect on target species (mosquitoes) only.
McCracken, I.R., Matthews, S.L., 1997. Effects of Bacillus thuringiensis subsp israelensis (Bti) applications on invertebrates from two streams on Prince Edward island. Bulletin of Environmental Contamination and Toxicology, 58(2): 291-298.	-EXCLUDE on target species	Black fly
McLaughlin, R.E., Vidrine, M.F., 1984. COMPARISON OF 3 BACILLUS-THURINGIENSIS SEROTYPE H-14 FORMULATIONS AGAINST PSOROPHORA-COLUMBIAE. Mosquito News, 44(3): 351-356.	-EXCLUDE on outcome
Meadows, J., Gill, S.S., Bone, L.W., 1990. Bacillus thuringiensis strains affect population growth of the free-living nematode turbatrix aceti. Invertebrate Reproduction and Development, 17(1): 73-76.	-EXCLUDE on study type	Lab study on a single species
Menegon Yasmine, A. et al., 2021. Eimeria bateri Natural Infection: Oocysts Reductions in Grey Quail (Coturnix coturnix) Treated with Bacillus thuringensis var. israelensis. Brazilian Archives of Biology and Technology, 64.	-EXCLUDE on exposure	Bti treatment for killing parasites in Quails, not mosquito control.
Merriam, T.L., Axtell, R.C., 1983. FIELD-EVALUATION OF BACILLUS-THURINGIENSIS VAR ISRAELENSIS FOR CONTROL OF AEDES-TAENIORHYNCHUS IN SALT-MARSH POOLS. Mosquito News, 43(1): 84-86.	-EXCLUDE on outcome
Merrit, R.W., Wipfli, M.S., Wotton, R.S., 1991. Changes In Feeding Habits Of Selected Nontarget Aquatic Insects In Response To Live And Bacillus Thuringiensis Var. Israelensis De Barjac-Killed Black Fly Larvae (Diptera: Simuliidae). The Canadian Entomologist, 123(1): 179-185.	-EXCLUDE on target species	Black fly
Merritt, R.W., Walker, E.D., Wilzbach, M.A., Cummins, K.W., Morgan, W.T., 1989. A BROAD EVALUATION OF BTI FOR BLACK FLY (DIPTERA, SIMULIIDAE) CONTROL IN A MICHIGAN RIVER - EFFICACY, CARRY AND NONTARGET EFFECTS ON INVERTEBRATES AND FISH. Journal of the American Mosquito Control Association, 5(3): 397-415.	-EXCLUDE on target species	Black fly
Mian, L.S., Mulla, M.S., Wilson, B.A., 1986. STUDIES ON POTENTIAL BIOLOGICAL-CONTROL AGENTS OF IMMATURE MOSQUITOS IN SEWAGE WASTE-WATER IN SOUTHERN-CALIFORNIA. Journal of the American Mosquito Control Association, 2(3): 329-335.	-EXCLUDE on outcome
Molloy, D., Jamnback, H., 1981. Field Evaluation of Bacillus thuringiensis var. israelensis as a Black Fly Biocontrol Agent and its Effect on Nontarget Stream Insects. Journal of economic entomology.	-EXCLUDE on target species	Black fly
Molloy, D.P., 1990. Progress in the biological control of black flies with Bacillus thuringiensis israelensis, with emphasis on temperate climates. Bacterial control of mosquitoes & black flies Rutgers University Press, New Brunswick, New Jersey, pp. 161-186.	-EXCLUDE on target species	Black fly -EXCLUDE on review
Molloy, D.P., 1992. IMPACT OF THE BLACK FLY (DIPTERA, SIMULIIDAE) CONTROL AGENT BACILLUS-THURINGIENSIS VAR ISRAELENSIS ON CHIRONOMIDS (DIPTERA, CHIRONOMIDAE) AND OTHER NONTARGET INSECTS - RESULTS OF 10 FIELD TRIALS. Journal of the American Mosquito Control Association, 8(1): 24-31.	-EXCLUDE on target species	Black fly
Moor, F.C.D., Car, M., 1986. A field evaluation of Bacillus thuringiensis var. israelensis as a biological control agent for Simulium chutteri (Diptera: Nematocera) in the middle Orange River. Onderstepoort Journal of Veterinary Research. Citeseer.	-EXCLUDE on target species	Black fly
Morris, K., Browne, G., 1997. Mosquito problems in manmade wetlands - The Tauranga experience. NEW ZEALAND WATER AND WASTES ASSOCIATION, PO BOX 15974 NEW LYNN AUCKLAND NEW ZEALAND, 7-56 pp.	-Not found
Muchaonyerwa, P., Waladde, S., Nyamugafata, P., Mpepereki, S., Ristori, G.G., 2004. Persistence and impact on microorganisms of Bacillus thuringiensis proteins in some Zimbabwean soils. Plant and Soil, 266(1-2): 41-46.	-EXCLUDE on outcome	Persistence of Cry1Ab protein from Bt maize residues in soil.
Mulla, M.S., Chaney, J.D., Rodcharoen, J., 1990. Control of nuisance aquatic midges (Diptera: Chironomidae) with the microbial larvicide Bacillus thuringiensis var. israelensis in a man-made lake in southern California. Bulletin of the Society for Vector Ecology, 15(2): 176-184.	-EXCLUDE on target species	Chironomid (Chironomus decorus)
Mulla, M.S., Chaney, J.D., Rodcharoen, J., 1993. Elevated dosages of Bacillus thuringiensis var. israelensis fail to extend control of Culex larvae. Bulletin of the Society for Vector Ecology, 18(2): 125-132.	-EXCLUDE on outcome
Nakazawa Mitsue, M. et al., 2020. Efficacy and persistence of Bacillus thuringiensis svar. israelensis (Bti) and pyriproxyfen-based products in artificial breeding sites colonized with susceptible or Bti-exposed Aedes aegypti larvae. Biological Control, 151.	-EXCLUDE on outcome	Short-term persistence of effect against target species.
Nawrot-Esposito, M.-P. et al., 2020. Bacillus thuringiensis Bioinsecticides Induce Developmental Defects in Non-Target Drosophila melanogaster Larvae. Insects, 11(10).	-EXCLUDE on exposure	Exposure to Btk
NeriBarbosa, J.F., QuirozMartinez, H., RodriguezTovar, M.L., Tejada, L.O., Badii, M.H., 1997. Use of Bactimos(R) briquets (Bti formulation) combined with the backswimmer Notonecta irrorata (Hemiptera:Notonectidae) for control of mosquito larvae. Journal of the American Mosquito Control Association, 13(1): 87-89.	-EXCLUDE on outcome
Niemi, G., Hanowski, I., Hershey, A., Shannon, L., 1992. Experimental design for detecting the possible effects of mosquito control agents on biota of wetlands in Minnesota, vp pp.	-Exclude on abstract only
Nizeyimana, B., Bounias, M., Vivares, C.P., 1987. BIOCHEMICAL EFFECTS OF THE INTOXICATION OF AEDES-AEGYPTI (INSECT, DIPTERAN) LARVAE BY THE DELTA-ENDOTOXIN OF BACILLUS-THURINGIENSIS-ISRAELANSIS .2. ABDOMINAL LIPIDS. Comptes Rendus Des Seances De La Societe De Biologie Et De Ses Filiales, 181(4): 355-363.	-EXCLUDE on study type	Lab study showing that Bti toxins decrease the levels of triacylglyceros (dose 0.02 mg/l) and increase those of free fatty acids, glycerols, and steroids (dose 0.01 and 1.0 mg/l) in 4th instar larvae of Aedes aegypti in the lab when submitted to Bti.
Ohana, B., Margalit, J., Barak, Z.E., 1987. Fate of Bacillus thuringiensis subsp. israelensis under simulated field conditions.	-EXCLUDE on outcome	Study investigates how toxicity of Bti is modified in the presence of mud in cups in the laboratory. Not really a study of persistence in the field, and no NTOs investigated
Olmo, C., Marco, A., Armengol, X., Ortells, R., 2016. Effects of Bacillus thuringiensis var. israelensis on nonstandard microcrustacean species isolated from field zooplankton communities. Ecotoxicology, 25(10): 1730-1738.	-EXCLUDE on study type	Lab study lacking ecological interactions.
Omoya, F.O., Akharaiyi, F.C., 2015. Physiological changes in Clarias gariepinus induced with Bacillus species used as biological agent in aquatic environment. Journal of Scientific Research and Reports, 7(2): 117-128.	-EXCLUDE on study type	Lab study lacking ecological interactions.
Orduz, S., Axtell, R.C., Compatibility of Bacillus thuringiensis var. israelensis and Lagenidium giganteum for mosquito control. I. Effects of time of application and toxin concentration. Israel Journal of Entomology; 1989, publ, 23.	-EXCLUDE on exposure
Ouzounis, K., Samanidou-Voyadjoglou, A., 1993. Preliminary research on Bacillus thuringiensis var. israelensis use for mosquito control in northeast Greece. Bulletin of the Society for Vector Ecology, 18(2): 147-151.	-EXCLUDE on outcome
Paiva Clemilson, N. et al., 2014. Survival of larvivorous fish used for biological control of Aedes aegypti (Diptera: Culicidae) combined with different larvicides. Tropical Medicine & International Health, 19(9): 1082-1086.	-EXCLUDE on study type	Lab study lacking quantification of ecological interactions other than that directly between Bti and fish. Some fish species were sourced from field populations, others from pet shops. It seems control ponds might only have included one individual of fish species, whilst treated might have had multiple individuals - it is difficult to follow these aspects in the methods
Palmer, R.W., 1993. Short-term impacts of formulations of bacillus thuringiensis var. Israelensis de barjac and the organophosphate temephos, used in blackfly (diptera: Simuliidae) control, on rheophilic benthic macroinvertebrates in the middle orange river, south africa. Southern African Journal of Aquatic Sciences, 19(1-2): 14-33.	-EXCLUDE on target species	Blackfly
Palmer, R.W., 1996. Researcher Reports on Blackfly Control in the Orange River. SA Waterbulletin, 22(6): 24.	-EXCLUDE on target species
Palmer, R.W., Palmer, A.R., 1995. Impacts of repeated applications of bacillus thuringiensis var. Israelensis de barjac and temephos, used in blackfly (diptera: Simuliidae) control, on macroinvertebrates in the middle orange river, south africa. Southern African Journal of Aquatic Sciences, 21(1-2): 35-55.	-EXCLUDE on target species	Blackfly
Palmer, R.W., Rivers-Moore, N.A., 2008. Evaluation of larvicides in developing management guidelines for long-term control of pest blackflies (Diptera: Simuliidae) along the Orange River, South Africa. Onderstepoort Journal of Veterinary Research, 75(4): 299-314.	-EXCLUDE on outcome	-EXCLUDE on target species Black fly
Park, H.-W., Mangum Clare, M., Hayes Sabrina, R., 2008. Distribution of mosquitocidal Bacillus thuringiensis and Bacillus sphaericus from sediment samples in Florida. Journal of Asia-Pacific Entomology, 11(4): 217-220.	-EXCLUDE on exposure
Parkes, A.H., Kalff, J., Boisvert, J., Cabana, G., 2004. Feeding by black fly (Diptera : Simuliidae) larvae causes downstream losses in phytoplankton, but not bacteria. Journal of the North American Benthological Society, 23(4): 780-792.	-EXCLUDE on target species	Blackfly
Pasini, M., Monta, L.D., Pavan, S., 1997. Control of Chironomidae (Diptera) in rice fields: comparison of the effect of some insecticides on the most damaging species and effect of the dry-period technique. Informatore Fitopatologico, 47(12): 51-57.	-Exclude on language	Italian
Paulov, S., 1985. Interactions of Bacillus thuringiensis var. israelensis with developmental stages of amphibians (Rana temporaria L.). Biologia, Czechoslovakia, B, 40(2): 133-138.	-Exclude on language	Article in Slovak
Pistrang, L.A., Burger, J.F., 1984. EFFECT OF BACILLUS-THURINGIENSIS VAR ISRAELENSIS ON A GENETICALLY-DEFINED POPULATION OF BLACK FLIES (DIPTERA, SIMULIIDAE) AND ASSOCIATED INSECTS IN A MONTANE NEW-HAMPSHIRE STREAM. Canadian Entomologist, 116(7): 975-981.	-EXCLUDE on target species	Black fly
Poinar, G.O., Thomas, G.M., Lighthart, B., 1990. BIOASSAY TO DETERMINE THE EFFECT OF COMMERCIAL PREPARATIONS OF BACILLUS-THURINGIENSIS ON ENTOMOGENOUS RHABDITOID NEMATODES. Agriculture Ecosystems & Environment, 30(3-4): 195-202.	-EXCLUDE on study type
Polanczyk, R.A., Garcia, M.D., Alves, S.B., 2003. Potential of Bacillus thuringiensis israelensis Berliner for controlling Aedes aegypti. Revista De Saude Publica, 37(6): 813-816.	-Exclude on language	Portuguese
Pontes Ricardo, J. et al., 2005. Efeito residual de apresentações comerciais dos larvicidas temefos e Bacillus thuringiensis israelensis sobre larvas de Aedes aegypti em recipientes com renovação de água. Revista da Sociedade Brasileira de Medicina Tropical, 38(4).	-Exclude on language	Portuguese
Price Keith, J., Orr, D., 2014. Qualitative examination of diatom diversity in black fly (Diptera: Simuliidae) gut contents across a mortality gradient after exposure to Bacillus thuringiensis subsp. israelensis de Barjac, 1978. Aquatic Insects, 36(2): 149-159.	-EXCLUDE on population	EXCLUDE based on ecosystem type (gut)
Quaglia, M.M., Conroy, J.C., Burton, D.K., 1989. The behaviour of Atractides burtoni (Acari: Hydrachnellae: Hygrobatidae) in drift samples from the Torch River, Saskatchewan, Canada. E J Brill, Leiden.	-EXCLUDE on target species	Blackfly
Ramírez-Lepe, M., Ramírez-Suero, M., 2012. Biological control of mosquito larvae by Bacillus thuringiensis subsp. israelensis.	-EXCLUDE on review
Rao, C.N., Shivankar, V.J., 2012. Selectivity of certain biorational insecticides against chrysopid (Mallada boninensis) and coccinellid (Serangium parcesetosum) predators. Indian Journal of Agricultural Sciences, 82(5): 466-469.	-EXCLUDE on study type
Reish, D.J., LeMay, J.A., Asato, S.L., 1985. THE EFFECT OF BTI (H-14) AND METHOPRENE ON TWO SPECIES OF MARINE INVERTEBRATES FROM.	-Inaccessible
Rettich, F., Our experience with the use of Bacillus thuringiensis H-14 in mosquito control in Czechoslovakia, Dipterologica Bohemoslovaca IV. Sbornik referatu z VIII. celostatniho dipterologickeho seminare v Ceskych Budejovicich.; 1986. :129-133. 7 ref. Jihoceske Muzeum, Ceske Budejovice.	-Exclude on language	Czech
Reuter, T.E., 1983. Mosquito control via time release pathogens and fungi. Journal of the Florida Anti Mosquito Association, 54(1): 38-40.	-Inaccessible	Not available through subscription, purchase from publisher or document delivery service
Rey, D., Long, A., Pautou, M.P., Meyran, J.C., 1998. Comparative histopathology of some Diptera and Crustacea of aquatic alpine ecosystems, after treatment with Bacillus thuringiensis var. israelensis. Entomologia Experimentalis Et Applicata, 88(3): 255-263.	-EXCLUDE on study type	Lab study lacking ecological interactions.
Riviere, F., Kay, B.H., Klein, J.M., Sechan, Y., 1987. MESOCYCLOPS-ASPERICORNIS (COPEPODA) AND BACILLUS-THURINGIENSIS VAR ISRAELENSIS FOR THE BIOLOGICAL-CONTROL OF AEDES AND CULEX VECTORS (DIPTERA, CULICIDAE) BREEDING IN CRAB HOLES, TREE HOLES, AND ARTIFICIAL CONTAINERS. Journal of Medical Entomology, 24(4): 425-430.	-EXCLUDE on outcome
Roberts, G.M., Van, P., 1998. Control of nuisance midges, Chironomidae and Psychodidae (Diptera), in sewage wastewater filter beds with Bacillus thuringiensis subsp. israelensis. Israel Journal of Entomology, 32: 111-116.	-EXCLUDE on review	The paper does discuss some results from a pilot study showing an effect on a chironomid species (but as TOs), but states the sample size was too small for a statisitical test, rendering the pilot little more than an anecdote in what otherwise seems to mostly be a review article -EXCLUDE on outcome Mostly a review of prospects for using Bti to control chironomids and pschodidae as TOs in a highly…
Rodcharoen, J., Mulla, M.S., Chaney, J.D., 1991. MICROBIAL LARVICIDES FOR THE CONTROL OF NUISANCE AQUATIC MIDGES (DIPTERA, CHIRONOMIDAE) INHABITING MESOCOSMS AND MAN-MADE LAKES IN CALIFORNIA. Journal of the American Mosquito Control Association, 7(1): 56-62.	-EXCLUDE on target species	The rates applied to the mesocosms (Table 1) were considered to be high (about 5-10 times) in comparison with rates used against mosquitoes.
Rodrigo, F. et al., 2004. Odonata species survey associated with psiculture tanks and Bacillus thuringiensis var. israelensis effect on Pantala flavescens (Fabricius, 1798) nymphs (Odonata: Libellulidae). Acta Scientiarum - Biological Sciences, 26(1): 25-29.	-EXCLUDE on language	Portuguese
Roe, R.M. et al., 1991. VERTEBRATE TOXICOLOGY OF THE SOLUBILIZED PARASPORAL CRYSTALLINE PROTEINS OF BACILLUS-THURINGIENSIS SUBSP-ISRAELENSIS. Pesticides and the Future : Toxicological Studies of Risks and Benefits, 119-130 pp.	-Inaccessible
Ruas-Neto, A.L., Silveira, S.M., Colares, E.R., 1994. Mosquito control based on larvicides in the State of Rio Grande do Sul, Brazil: choice of the control agent. Cadernos de saude publica, 10(2): 222-30.	-EXCLUDE on outcome	Effects on mosquitoes only.
Ruhm, W., 1988. Is the control of simuliids (Simuliidae, Diptera) with the bacterial toxin of Bacillus thuringiensis var. israelensis (BTI) suitable? [German]. Mitteilungen der Deutschen Gesellschaft fur Allgemeine und Angewandte Entomologie, 6(4-6): 432-440.	-EXCLUDE on target species
Ruiu, L., Satta, A., Floris, I., 2007. Susceptibility of the house fly pupal parasitoid Muscidifurax raptor (Hymenopter : Pteromalidae) to the entomopathogenic bacteria Bacillus thuringiensis and Brevibacillus laterosporus. Biological Control, 43(2): 188-194.	-EXCLUDE on target species	House fly (Musca domestica)
Rutley Mary, S., 2000. Black Fly Control, the Adirondack Way. Adirondack Journal of Environmental Studies, 7(2): 17.	-EXCLUDE on target species
Schmidt, R.F., 1984. Field evaluation of Teknar granular larvicide in Middlesex Co., N.J. Proceedings, Seventy First Annual Meeting, New Jersey Mosquito Control Association, Inc. Atlantic City, New Jersey, 29(1): 47-48.	-EXCLUDE on outcome
Schnetter, W., Engler, S., Morawcsik, J., Becker, N., 1981. The effectiveness of Bacillus thuringiensis var. israelensis against mosquito larvae and non-target organisms. Mitteilungen der Deutschen Gesellschaft fur Allgemeine und Angewandte Entomologie, 2(3/5): 195-202.	-EXCLUDE on study type	Lab study on single species
Schweizer, M., Miksch, L., Koehler Heinz, R., Triebskorn, R., 2019. Does Bti (Bacillus thuringiensis var. israelensis) affect Rana temporaria tadpoles? Ecotoxicology and Environmental Safety, 181: 121-129.	-EXCLUDE on study type	Lab study on single species
Sebastien, R.J., Brust, R.A., 1981. An evaluation of two formulations of Bacillus thuringiensis var. israelensis for larval mosquito control in sod-lined simulated pools. Mosquito News. biodiversitylibrary.org.	-EXCLUDE on study type	Lab study on single species.
Seckinger, A.M., 1982. Teknar - a new formulation of Bacillus thuringiensis var. israelensis. Journal of the Florida Anti Mosquito Association, 53(1): 40-43.	-Inaccessible	Not available through subscription, purchase from publisher or document delivery service
Ser, O., Cetin, H., 2015. TOXICITY OF MOSQUITO LARVICIDES ON NON-TARGET MOSQUITO PREDATOR INSECT, BACKSWIMMER (Notonecta sp.). Fresenius Environmental Bulletin, 24(1B): 311-316.	-EXCLUDE on study type	Study of effects of Bti on survival of Notonecta, a Hemiptera predator, in laboratory aquaria. Lab study lacking quantification of ecological interactions. It could be inferred that death of a key predator would result in reduced predation, including of mosquitoes, but this is not quantified directly
Sharma, S.N., Shukla, R.P., Mittal, P.K., Adak, T., Kumar, A., 2003. Efficacy of a new formulation of Bacillus thuringiensis var israelensis (Bti) in laboratory and field conditions of Kumaun foothills of Uttaranchal, India. The Journal of communicable diseases, 35(4): 290-9.	-EXCLUDE on outcome	No data on NTOs shown. The authors just state that "During field evaluation of Bti no side effect on any of the above mentioned organisms was found.
Shaw, I.G.R., Robbins, P.F., Jones, J.P., Iii, 2010. A bug's life and the spatial ontologies of mosquito management.	-EXCLUDE on study type
Sinegre, G., Gaven, B., Jullien, J.L., 1980. Safety of application of Bacillus thuringiensis serotype H-14 for the non-target fauna of the mosquito breeding-sites on the Mediterranean coast of France. Parassitologia, 22(1/2): 205-211.	-EXCLUDE on study type	Lab toxicity assessment of different non-target species typically found in mosquito-controlled wetlands of southern France. Various concerntrations tested, only Chironomus is found susceptible to Bti at concentration close to that used for mosquito control.
Sinegre, G., Gaven, B., Vigo, G., Contribution to the normalisation of laboratory trials concerning experimental and commercial formulations of serotype H-14 of Bacillus thuringiensis II. Influence of temperature, of residual chlorine, of pH and of depth of water on the biological activity of the primary powder, Contribution a la normalisation des epreuves de laboratoire concernant des formulatio…	-EXCLUDE on outcome	Study on how temperature, pH, free chlorine, water depth and shape of the contained affect Aedes aegypti and Culex pipiens susceptibility to Bti.
Smits, P.H., Vlug, H.J., 1990. Control of tipulid larvae with Bacillus thuringiensis var. israelensis. Proceedings and abstracts, Vth International Colloquium on Invertebrate Pathology and Microbial Control, Adelaide, Australia: 343.	-EXCLUDE on target species
Sokolova, E.I., Kulieva, N.M., Erlikh, V.D., Shatalova, I.A., 1986. Results of tests of the preparation Bac. thuringiensis H-14 strain BTS-393. Meditsinskaya Parazitologiya i Parazitarnye Bolezni, 1: 25-28.	-Exclude on language	Article in Russian
Stevens Mark, M., Hughes Peter, A., Mo, J., 2013. Evaluation of a commercial Bacillus thuringiensis var. israelensis formulation for the control of chironomid midge larvae (Diptera: Chironomidae) in establishing rice crops in south-eastern Australia. Journal of Invertebrate Pathology, 112(1): 9-15.	-EXCLUDE on target species	Chironomides
Stoops Craig, A., Adler Peter, H., 2006. Feeding behavior of larval black flies (Diptera : Simuliidae) with and without exposure to Bacillus thuringiensis var. israelensis. Journal of Vector Ecology, 31(1): 79-83.	-EXCLUDE on target species	Blackfly
Su, T.Y., Mulla, M.S., 1999a. Field evaluation of new water-dispersible granular formulations of Bacillus thuringiensis ssp Israelensis and Bacillus sphaericus against Culex mosquitoes in microcosms. Journal of the American Mosquito Control Association, 15(3): 356-365.	-EXCLUDE on outcome
Suter, T. et al., 2014. Aedes albopictus resistance status and population dynamics across the Swiss-Italian border. Proceedings of the 8th International Conference on Urban Pests.	-EXCLUDE on outcome
Szalay-Marzso, L., 1985. Study of selectivity of Bacillus thuringiensis var. israelensis in natural waters. Novenyvedelem, 21(10): 442-446.	-Exclude on language	Hungarian
Szalay-Marzso, L., 1986. Experiments with Bacillus thuringiensis H-14 serotype against mosquitoes in 1985 in Hungary. In: Darvas, B., Papp, L. (Editors), 1. International Congress of Dipterology, Budapest (Hungary), 17-24 Aug 1986.	-Inaccessible	Not available through subscription, purchase from publisher or document delivery service
Szalay-Marzso, L., Gharib, A.H., 1983. Effectiveness of Bacillus thuringiensis var. israelensis (H-14 serotype) against mosquito larvae and non-target organisms, with special regard to Chironomidae. Proceedings of the International Conference on Integrated Plant Protection, Vol. 4. Selective control methods; 1984: 17-23.	-Inaccessible
Tamilselvan, S., 2015. DEVELOPMENT AND EVALUATION OF FLY ASH BASED BACILLUS THURINGIENSIS VAR. ISRAELENSIS FORMULATIONS FOR MOSQUITO CONTROL.	-EXCLUDE on study type	Lab study lacking ecological interactions.
Tamilselvan, S., Manonmani Arulsamy, M., Jambulingam, P., 2017. Fly ash-based water dispersible powder formulation of Bacillus thuringiensis var. israelensis: Development & laboratory evaluation against mosquito immatures. Indian Journal of Medical Research, 146: 714-721.	-EXCLUDE on study type
Tetreau, G., 2012. Devenir du bioinsecticide Bti dans l'environnement et impact sur le développement de résistances chez le moustique.	-EXCLUDE on redundant	Data published elsewhere
Theissinger, K. et al., 2020. Erratum: Using DNA metabarcoding for assessing chironomid diversity and community change in mosquito controlled temporary wet-lands (Metabarcoding and Metagenomics 2 (e21060) DOI: 10.3897/mbmg.2.21060). Metabarcoding and Metagenomics, 4.	-Exclude on erratum	-Uploaded
Thiery, I., Hamon, S., Gaven, B., Debarjac, H., 1992. HOST RANGE OF CLOSTRIDIUM-BIFERMENTANS SEROVAR - MALAYSIA, A MOSQUITOCIDAL ANAEROBIC BACTERIUM. Journal of the American Mosquito Control Association, 8(3): 272-277.	-EXCLUDE on outcome
Thomas, D.J.I., Morgan, J.A.W., Whipps, J.M., Saunders, J.R., 2001. Plasmid transfer between Bacillus thuringiensis subsp israelensis strains in laboratory culture, river water, and dipteran larvae. Applied and Environmental Microbiology, 67(1): 330-338.	-EXCLUDE on study type	MB: not really relevant for us as done with target speceis Aedes aegypti
Tilquin, M. et al., 2008. Long Lasting Persistence of Bacillus thuringiensis Subsp israelensis (Bti) in Mosquito Natural Habitats. Plos One, 3(10).	-EXCLUDE on outcome	MB: I have not further extracted the meta data as the study only documents the presence and activity of Bti using the target species.
Tiwari, S., Ghosh Susanta, K., Mittal Pradeep, K., Dash Aditya, P., 2011. Effectiveness of a New Granular Formulation of Biolarvicide Bacillus thuringiensis Var. israelensis Against Larvae of Malaria Vectors in India. Vector-Borne and Zoonotic Diseases, 11(1): 69-75.	-EXCLUDE on outcome	No data on non-target organisms is reported. It is just stated that "In this study, no side effects were observed on the available nontarget species". Not possible to assess the validity of these conclusions.
Treverrow, N., 1985. SUSCEPTIBILITY OF CHIRONOMUS-TEPPERI (DIPTERA, CHIRONOMIDAE) TO BACILLUS-THURINGIENSIS SEROVAR ISRAELENSIS. Journal of the Australian Entomological Society, 24: 303-304.	-EXCLUDE on target species	Chironomid
Tudoran, A., Nordlander, G., Karlberg, A., Puentes, A., 2021. A major forest insect pest, the pine weevil Hylobius abietis, is more susceptible to Diptera- than Coleoptera-targeted Bacillus thuringiensis strains. Pest Management Science, 77(3): 1303-1315.	-EXCLUDE on study type	Lab study on single species.
Undeen, A.H., Lacey, L.A., 1982. Field procedures for the evaluation of Bacillus thuringiensis var. israelensis (serotype 14) against black flies (Simuliidae) and nontarget organisms in streams. Misc. Pub. Entomol. Soc. Am. researchgate.net.	-Inaccessible
Ushchekov, A.T., 1994. Effect of Bactoculicide on the nightshade miner. Zashchita Rastenii, 3: 57.	-Exclude on language	Russian
Vaishnav, D.D., Anderson, R.L., 1995. Uptake and loss of Bacillus thuringiensis var. israelensis by Daphnia magna in laboratory exposure. Environmental toxicology and ….	-EXCLUDE on study type	Lab study on a single species lacking ecological interactions.
Vaughan, I.P., Newberry, C., Hall, D.J., Liggett, J.S., Ormerod, S.J., 2008. Evaluating large-scale effects of Bacillus thuringiensis var. israelensis on non-biting midges (Chironomidae) in a eutrophic urban lake. Freshwater Biology, 53(10): 2117-2128.	-EXCLUDE on target species	The target organisms in this study were chironomids, and Bti concentrations and treatment protocols were adjusted to account for that. There is no data on non-target organisms, and because the treatment was adjusted to hit chironomids harder the results cannot say what happens to chironomids in more typical mosquito treatment programs
Victoriano, M.F., Luján, R.V., Peña, S.R.S., 2019. Interaction of Insect Size and Bacillus thuringiensis on Larval Mortality of Palpita quadristigmalis and Endoparasitoid Emergence. Journal of the Kansas Entomological Society, 91(3): 242-247.	-EXCLUDE on exposure	Exposure to Btk
Vinnersten Thomas, Z.P., Halvarsson, P., Lundstrom Jan, O., 2015. Specific detection of the floodwater mosquitoes Aedes sticticus and Aedes vexans DNA in predatory diving beetles. Insect Science, 22(4): 549-559.	-EXCLUDE on exposure
Virgillito, C. et al., 2022. Evaluation of Bacillus thuringiensis Subsp. Israelensis and Bacillus sphaericus Combination Against Culex pipiens in Highly Vegetated Ditches. Journal of the American Mosquito Control Association, 38(1): 40-45.	-EXCLUDE on outcome	Short-term persistence of effect on target species
Weeks Emma, N.I. et al., 2019. Methionine as a safe and effective novel biorational mosquito larvicide. Pest Management Science, 75(2): 346-355.	-EXCLUDE on outcome	Effect on target species (mosquitoes) only.
Wegner, E., 2000. Freshwater and land arthropods endangered with mosquito control treatments. (Protection of insects in Poland on the threshold of European Union integration) [Polish]. Wiadomosci Entomologiczne, 18(Suplement 2): 275-283.	-Exclude on language	Polish
Welton, J.S., Ladle, M., 1993. THE EXPERIMENTAL TREATMENT OF THE BLACKFLY, SIMULIUM-POSTICATUM IN THE DORSET-STOUR USING THE BIOLOGICALLY PRODUCED INSECTICIDE BACILLUS-THURINGIENSIS VAR ISRAELENSIS. Journal of Applied Ecology, 30(4): 772-782.	-EXCLUDE on target species	Blackfly
White, P.F., Jarrett, P., 1990. Laboratory and field tests with Bacillus thuringiensis for the control of the mushroom sciarid Lycoriella auripila. Brighton Crop Protection Conference, Pests and Diseases, 1: 373-378.	-EXCLUDE on target species	Lycoriella auripila
Wilson, M.D. et al., 2005. Field and laboratory studies on water conditions affecting the potency of VectoBac (R) (Bacillus thuringiensis serotype H-14) against larvae of the blackfly, Simulium damnosum. Medical and Veterinary Entomology, 19(4): 404-412.	-EXCLUDE on outcome
Wilton, B.E., Klowden, M.J., 1985. Solubilized crystal of Bacillus thuringiensis subsp. israelensis: effect on adult house flies, stable flies (Diptera: Muscidae), and green lacewings (Neuroptera: Chrysopidae). Journal of the American Mosquito Control Association, 1(1): 97-98.	-EXCLUDE on study type	Labstudy lacking ecological interaction.
Wipfli, M.S., Merritt, R.W., 1994a. DISTURBANCE TO A STREAM FOOD-WEB BY A BACTERIAL LARVICIDE SPECIFIC TO BLACK FLIES - FEEDING RESPONSES OF PREDATORY MACROINVERTEBRATES. Freshwater Biology, 32(1): 91-103.	-EXCLUDE on target species	Blackfly
Wipfli, M.S., Merritt, R.W., 1994b. EFFECTS OF BACILLUS-THURINGIENSIS VAR ISRAELENSIS ON NONTARGET BENTHIC INSECTS THROUGH DIRECT AND INDIRECT EXPOSURE. Journal of the North American Benthological Society, 13(2): 190-205.	-EXCLUDE on target species	Blackfly
Wipfli, M.S., Merritt, R.W., Taylor, W.W., 1994. LOW TOXICITY OF THE BLACK FLY LARVICIDE BACILLUS-THURINGIENSIS VAR ISRAELENSIS TO EARLY STAGES OF BROOK TROUT (SALVELINUS-FONTINALIS), BROWN TROUT (SALMO-TRUTTA), AND STEELHEAD TROUT (ONCORHYNCHUS-MYKISS) FOLLOWING DIRECT AND INDIRECT EXPOSURE. Canadian Journal of Fisheries and Aquatic Sciences, 51(6): 1451-1458.	-EXCLUDE on target species	Black fly
Woodrow, R.J., Howard, J.J., White, D.J., 1995. Field trials with methoprene, temephos, and Bacillus thuringiensis serovar israelensis for the control of larval Culiseta melanura. Journal of the American Mosquito Control Association, 11(4): 424-427.	-EXCLUDE on outcome	Results on nontargets (although not for Bti) reported in Simonin, H. A., E. A. Paul, R. E. Foley, J. Symula, T, Martin and S. Jackling. 1992. The effects of several mosquito larvicides on non-target organisms. Abstract, l3th annual meeting, Society Environmental Toxicology and Chemistry, Cincinnati, OH.
Xue, R.D., Doyle, M.A., 2005. Evaluation of upstream point treatment in flowing water ditches by Aquabac((R)) (Bacillus thuringiensis var. israelensis) against Culex quinquefasciatus. Journal of the American Mosquito Control Association, 21(2): 234-235.	-EXCLUDE on outcome
Yameogo, L., Elouard, J.M., Simier, M., 1991. TYPOLOGY OF BENTHIC ENTOMOCENOSIS AFFECTED BY INSECTICIDES FOR CONTROL SIMULIDAE. Archiv Fur Hydrobiologie, 123(1): 111-127.	-EXCLUDE on target species
Yameogo, L., Leveque, C., Traore, K., Fairhurst, C.P., 1988. Ten years of monitoring the aquatic fauna of West African rivers treated against blackflies (Diptera: Simuliidae), vectors of onchocerciasis. Naturaliste Canadien, 115(3-4): 287-298.	-EXCLUDE on target species
Yaméogo, L., Resh, V., Molyneux, D., 2004. Control of River Blindness in West Africa: Case History of Biodiversity in a Disease Control Program. EcoHealth, 1(2): 172-183.	-EXCLUDE on outcome	No effects of Bti are reported, but it is stated that "Numerous studies of toxicity of B.t.i. on both black ﬂy larvae and non-target organisms have been conducted both within OCP and worldwide".
Yousten, A.A., Benfield, E.F., Genthner, F.J., 1995. BACILLUS-SPHAERICUS MOSQUITO PATHOGENS IN THE AQUATIC ENVIRONMENT. Memorias Do Instituto Oswaldo Cruz, 90(1): 125-129.	-EXCLUDE on outcome
Yu, H., Kim, H., Yang, K., 1993. Mosquito vector control by the use of native fish (Aphyocypris chinensis) and Bacillus thuringiensis (H-14) in natural rice paddies and parsley fields in Korea. Korean Journal of Entomology, 23(4): 231-243.	-EXCLUDE on outcome
Yu, H.S., Ban, S.J., Kim, D.H., 1987. Biological control of encephalitis vector, Culex tritaeniorhynchus by treating Bacillus thuringiensis (H-14) in the presence of larvivorous fish, Aplocheilus latipes in natural rotus [? lotus] fields of Korea. Korean Journal of Entomology, 17(2): 158-159.	-EXCLUDE on outcome
Yu, H.S., Kim, H.C., 1989. Integrated control of vector mosquitoes with native fishes (Aplocheilus and Aphyocypris) and Bacillus thuringiensis (H-14) in natural rice fields of Korea. Korean Journal of Applied Entomology, 28(3): 167-174.	-EXCLUDE on outcome	Effects on mosquitoes only.
Zahiri, N.S., Federici, B.A., Mulla, M.S., 2004. Laboratory and simulated field evaluation of a new recombinant of Bacillus thuringiensis ssp israelensis and Bacillus sphaericus against Culex mosquito larvae (Diptera : culicidae). Journal of Medical Entomology, 41(3): 423-429.	-EXCLUDE on outcome	Although the study includes data on water quality, this was only sampled from controls, so no information on effects of Bti on water quality. All other data is effects on TOs
Zaritsky, A., Khawaled, K., 1986. TOXICITY IN CARCASSES OF BACILLUS-THURINGIENSIS VAR ISRAELENSIS-KILLED AEDES-AEGYPTI LARVAE AGAINST SCAVENGING LARVAE - IMPLICATIONS TO BIOASSAY. Journal of the American Mosquito Control Association, 2(4): 555-559.	-EXCLUDE on outcome
Zenkova, A.A. et al., 2020. Effect of fungus Lecanicillium lecanii and bacteria Bacillus thuringiensis, Streptomyces avermitilis on two-spotted spider mite Tetranychus urticae (Acari: Tetranychidae) and predatory mite Phytoseiulus persimilis (Acari: Phytoseiidae). Journal of Plant Protection Research, 60(4): 415-419.	-EXCLUDE on exposure	Exposure to B. thuringiensis var. thuringiensis
Zhen, T. et al., 1996. Biological control of mosquito larvae with Mesocyclops leukarti. Entomologica Sinica, 3(2): 153-164.	-EXCLUDE on outcome	Effect on non-target organism not measured or reported.
Zhen, T., 1996. Studies on the biological control of Aedes albopictus with Mesocyclops leuckarti. Zhongguo Meijieshengwuxue ji Kongzhi Zazhi = Chinese Journal of Vector Biology and Control, 7(1): 1-5.	-Exclude on language	Chinese
Zhou, L., Lei, P., Zhang, J.-s., Liang, M., 2006. Study on Controlling Chironomid Larvae Pollution in Water Supply System by Using Biological Method. China Water & Wastewater, 22(3): 83-85.	-Exclude on language	Chinese

## Sheet: Included at full text screening
Reference
Allgeier, S., Friedrich, A., Brühl, C.A., 2019a. Mosquito control based on Bacillus thuringiensis israelensis (Bti) interrupts artificial wetland food chains. Science of the Total Environment, 686: 1173-1184.
Allgeier, S., Kaestel, A., Bruehl Carsten, A., 2019b. Adverse effects of mosquito control using Bacillus thuringiensis var. israelensis: Reduced chironomid abundances in mesocosm, semi-field and field studies. Ecotoxicology and Environmental Safety, 169: 786-796.
Boisvert, M., Boisvert, J., 1999. Persistence of toxic activity and recycling of Bacillus thuringiensis var. israelensis in cold water: Field experiments using diffusion chambers in a pond. Biocontrol Science and Technology, 9(4): 507-522.
Bond, J.G., Marina, C.F., Williams, T., 2004. The naturally derived insecticide spinosad is highly toxic to Aedes and Anopheles mosquito larvae. Medical and Veterinary Entomology, 18(1): 50-56.
Bordalo Maria, D. et al., 2021. Responses of benthic macroinvertebrate communities to a Bti-based insecticide in artificial microcosm streams. Environmental Pollution, 282.
Brown, M.D., Thomas, D., Mason, P., Greenwood, J.G., Kay, B.H., 1999. Laboratory and field evaluation of the efficacy of four insecticides for Aedes vigilax (Diptera : Culicidae) and toxicity to the nontarget shrimp Leander tenuicornis (Decapoda : Palaemonidae). Journal of Economic Entomology, 92(5): 1045-1051.
Burgoyne, W.E., 1985. Tundra mosquito control - an impossible dream? Proceedings, 72nd Annual Meeting, New Jersey Mosquito Control Association, Inc., Atlantic City, New Jersey.
Caquet, T., Roucaute, M., Le, G., Pierre, Lagadic, L., 2011. Effects of repeated field applications of two formulations of Bacillus thuringiensis var. israelensis on non-target saltmarsh invertebrates in Atlantic coastal wetlands. Ecotoxicology and Environmental Safety, 74(5): 1122-1130.
Chansang, U.R., Bhumiratana, A., Kittayapong, P., 2004. Combination of Mesocyclops thermocyclopoides and Bacillus thuringiensis var. israelensis: A better approach for the control of Aedes aegypti larvae in water containers. Journal of Vector Ecology, 29(2): 218-226.
Charbonneau, C.S., Drobney, R.D., Rabeni, C.F., 1994. EFFECTS OF BACILLUS-THURINGIENSIS VAR ISRAELENSIS ON NONTARGET BENTHIC ORGANISMS IN A LENTIC HABITAT AND FACTORS AFFECTING THE EFFICACY OF THE LARVICIDE. Environmental Toxicology and Chemistry, 13(2): 267-279.
Cyrino, Z., Joao, A., Dos, S., Fernando, P., Lopes, J., 2014. Control of Culex quinquefasciatus and Cx. saltanensis (Diptera: Culicidae) with Bacillus thuringiensis israelensis in wastewater treatment lagoons. Revista Colombiana De Entomologia, 40(1): 98-103.
Davis Ryan, S., Peterson Robert, K.D., 2008. Effects of single and multiple applications of mosquito insecticides on nontarget arthropods. Journal of the American Mosquito Control Association, 24(2): 270-280.
Dickman, M., 2000. Impacts of a mosquito selective pesticide, Bti, on the macroinvertebrates of a subtropical stream in Hong Kong. Chemosphere, 41(1-2): 209-217.
Duchet, C. et al., 2008. Effects of spinosad and Bacillus thuringiensis israelensis on a natural population of Daphnia pulex in field microcosms. Chemosphere, 74(1): 70-77.
Duchet, C. et al., 2014. Persistence and Recycling of Bioinsecticidal Bacillus thuringiensis subsp israelensis Spores in Contrasting Environments: Evidence from Field Monitoring and Laboratory Experiments. Microbial Ecology, 67(3): 576-586.
Duchet, C. et al., 2018. Pesticide-mediated trophic cascade and an ecological trap for mosquitoes. Ecosphere, 9(4).
Duchet, C., Caquet, T., Franquet, E., Lagneau, C., Lagadic, L., 2010a. Influence of environmental factors on the response of a natural population of Daphnia magna (Crustacea: Cladocera) to spinosad and Bacillus thuringiensis israelensis in Mediterranean coastal wetlands. Environmental Pollution, 158(5): 1825-1833.
Duchet, C., Coutellec, M.-A., Franquet, E., Lagneau, C., Lagadic, L., 2010b. Population-level effects of spinosad and Bacillus thuringiensis israelensis in Daphnia pulex and Daphnia magna: comparison of laboratory and field microcosm exposure conditions. Ecotoxicology, 19(7): 1224-1237.
Duchet, C., Franquet, E., Lagadic, L., Lagneau, C., 2015. Effects of Bacillus thuringiensis israelensis and spinosad on adult emergence of the non-biting midges Polypedilum nubifer (Skuse) and Tanytarsus curticornis Kieffer (Diptera: Chironomidae) in coastal wetlands. Ecotoxicology and Environmental Safety, 115: 272-278.
Duguma, D. et al., 2015. Microbial communities and nutrient dynamics in experimental microcosms are altered after the application of a high dose of Bti. Journal of Applied Ecology, 52(3): 763-773.
Dupont, C., Boisvert, J., 1986. Persistence of Bacillus Thuringiensis Serovar. Israelensis Toxic Activity in the Environment and Interaction with Natural Substrates. Water, Air and Soil Pollution WAPLAC Vol. 29, No. 4, p 425-438, August 1986. 6 fig, 1 tab, 26 ref.
Eskils, K., Lovgren, A., 1997. Release of Bacillus thuringiensis subsp. israelensis in Swedish soil. Fems Microbiology Ecology, 23(3): 229-237.
Fayolle, S., Bertrand, C., Logez, M., Franquet, E., 2015. Does mosquito control by Bti spraying affect the phytoplankton community? A 5-year study in Camargue temporary wetlands (France). Annales De Limnologie-International Journal of Limnology, 51(3): 189-198.
Fourcy, D., Jumel, A., Heydorff, M., Lagadic, L., 2002. Esterases as biomarkers in Nereis (Hediste) diversicolor exposed to temephos and Bacillus thuringiensis var. israelensis used for mosquito control in coastal wetlands of Morbihan (Brittany, France). Marine Environmental Research, 54(3-5): 755-759.
Garcia, R., Rochers, B.d., 1980. Preliminary field trials with Bacillus thuringiensis var. israelensis against Aedes dorsalis and Culex tarsalis in salt marshes. Proceedings and papers of the Forty-eighth Annual Conference of the California Mosquito and Vector Control Association, Inc, Quality Inn: Anaheim, California ; 1980.
Garcia, R., Rochers, B.d., Tozer, W., 1980. Studies on the toxicity of Bacillus thuringiensis var. israelensis against organisms found in association with mosquito larvae. Proceedings and papers of the Forty-eighth Annual Conference of the California Mosquito and Vector Control Association, Inc, Quality Inn: Anaheim, California ; 1980.
Guidi, V., Lehner, A., Luethy, P., Tonolla, M., 2013. Dynamics of Bacillus thuringiensis var. israelensis and Lysinibacillus sphaericus Spores in Urban Catch Basins after Simultaneous Application against Mosquito Larvae. Plos One, 8(2).
Guidi, V., Patocchi, N., Luethy, P., Tonolla, M., 2011. Distribution of Bacillus thuringiensis subsp israelensis in Soil of a Swiss Wetland Reserve after 22 Years of Mosquito Control. Applied and Environmental Microbiology, 77(11): 3663-3668.
Gunasekaran, K., Doss, P.S.B., Vaidyanathan, K., 2004. Laboratory and field evaluation of Teknar HP-D, a biolarvicidal formulation of Bacillus thuringiensis ssp israelensis, against mosquito vectors. Acta Tropica, 92(2): 109-118.
Gutierrez, Y., Ramos Gabryele, S., Tome Hudson, V.V., Oliveira Eugenio, E., Salaro Ana, L., 2017. Bt(i)-based insecticide enhances the predatory abilities of the backswimmer Buenoa tarsalis (Hemiptera: Notonectidae). Ecotoxicology, 26(8): 1147-1155.
Hajaij, M. et al., 2005. Low persistence of Bacillus thuringiensis serovar israelensis spores in four mosquito biotopes of a salt marsh in southern france. Microbial Ecology, 50(4): 475-487.
Hanowski, J.M., Niemi, G.J., Lima, A.R., Regal, R.R., 1997a. Do mosquito control treatments of wetlands affect red-winged blackbird (Agelaius phoeniceus) growth, reproduction, or behavior? Environmental Toxicology and Chemistry, 16(5): 1014-1019.
Hanowski, J.M., Niemi, G.J., Lima, A.R., Regal, R.R., 1997b. Response of breeding birds to mosquito control treatments of wetlands. Wetlands, 17(4): 485-492.
Hershey, A.E., Lima, A.R., Niemi, G.J., Regal, R.R., 1998. Effects of Bacillus thuringiensis israelensis (Bti) and methoprene on nontarget macroinvertebrates in Minnesota wetlands. Ecological Applications, 8(1): 41-60.
Hershey, A.E., Shannon, L., Axler, R., Ernst, C., Mickelson, P., 1995. EFFECTS OF METHOPRENE AND BTI (BACILLUS-THURINGIENSIS VAR ISRAELENSIS) ON NONTARGET INSECTS. Hydrobiologia, 308(3): 219-227.
Jakob, C., Poulin, B., 2016. Indirect effects of mosquito control using Bti on dragonflies and damselflies (Odonata) in the Camargue. Insect Conservation and Diversity, 9(2): 161-169.
Kala, M.K., Gunasekaran, K., 1999. Effect of Bacillus thuringiensis ssp. israelensis on the development of Plasmodium gallinaceum in Aedes aegypti (Diptera : Culicidae). Annals of Tropical Medicine and Parasitology, 93(1): 89-95.
Khawaled, K., Ben-Dov, E., Zaritsky, A., Barak, Z., 1990. The fate of Bacillus thuringiensis var. israelensis in B. thuringiensis var. israelensis-killed pupae of Aedes aegypti. Journal of invertebrate ….
Khawaled, K., Zaritsky, A., Ben-Dov, E., Barak, Z., 1989b. Feeding behavior of Aedes aegypti larvae and fate of Bacillus thuringiensis var. israelensis (B.t.i.) in B.t.i.-killed pupae. Israel Journal of Entomology; 1989, publ, 23: 91-93.
Kimball, M.R., Williams, J.F., The effects on yield of Bti [Bacillus thuringiensis subsp. israelensis] treatment at the flowering stage of rice. Proceedings and Papers of the Annual Conference of the California Mosquito and Vector Control Association, Inc.; 1989, publ, 57.
Knepper, R.G., Walker, E.D., 1989. EFFECT OF BACILLUS-THURINGIENSIS-ISRAELENSIS (H-14) ON THE ISOPOD ASELLUS-FORBESI AND SPRING AEDES MOSQUITOS IN MICHIGAN. Journal of the American Mosquito Control Association, 5(4): 596-598.
Kroeger, I., Liess, M., Dziock, F., Duquesne, S., 2013b. Sustainable control of mosquito larvae in the field by the combined actions of the biological insecticide Bti and natural competitors. Journal of Vector Ecology, 38(1): 82-89.
Lagadic, L. et al., 2016. No association between the use of Bti for mosquito control and the dynamics of non-target aquatic invertebrates in French coastal and continental wetlands. Science of the Total Environment, 553: 486-494.
Lagadic, L., Roucaute, M., Caquet, T., 2014. Bti sprays do not adversely affect non-target aquatic invertebrates in French Atlantic coastal wetlands. Journal of Applied Ecology, 51(1): 102-113.
Lake, R.W., Weber, R.G., Donofrio, R.M., Kintzer, W.D., Field tests of Bacillus thuringiensis var. israelensis De Barjarac in micromarsh pools, Delaware, 1980. New Jersey Mosquito Control Association, Inc, Sixty-eighth Annual Meeting: New Jersey Mosquito Control Association, Inc , Che.
Laskowski, H.P., Larsen, A.C., O'Shea, G.F., Pittendrigh, B.R., 1999. Effect of xanthan gum and traditional mosquito larvicides on chironomid larvae. Wildlife Society Bulletin, 27(3): 741-745.
Lawler, S.P., Jensen, T., Dritz, D.A., Wichterman, G., 1999. Field efficacy and nontarget effects of the mosquito Larvicides temephos, methoprene, and Bacillus thuringiensis var. israelensis in Florida mangrove swamps. Journal of the American Mosquito Control Association, 15(4): 446-452.
Lee, H.L., Seleena, P., 1993. Persistency of Bacillus thuringiensis serotype H-14 in slow-flowing streams with breeding of Anopheles maculatus. Mosquito Borne Diseases Bulletin, 10(2): 54-57.
Liber, K., Schmude, K.L., Rau, D.M., 1998. Toxicity of Bacillus thuringiensis var. israelensis to chironomids in pond mesocosms. Ecotoxicology, 7(6): 343-354.
Lundstrom, J.O. et al., 2010b. Production of wetland Chironomidae (Diptera) and the effects of using Bacillus thuringiensis israelensis for mosquito control. Bulletin of Entomological Research, 100(1): 117-125.
Lundstrom, J.O., Brodin, Y., Schafer, M.L., Vinnersten, T.Z.P., Ostman, O., 2010a. High species richness of Chironomidae (Diptera) in temporary flooded wetlands associated with high species turn-over rates. Bulletin of Entomological Research, 100(4): 433-444.
Maletz, S. et al., 2015. Investigation of potential endocrine disrupting effects of mosquito larvicidal Bacillus thuringiensis israelensis (Bti) formulations. Science of the Total Environment, 536: 729-738.
Marina Carlos, F. et al., 2014. Efficacy and non-target impact of spinosad, Bti and temephos larvicides for control of Anopheles spp. in an endemic malaria region of southern Mexico. Parasites & Vectors, 7.
Miura, T., Takahashi, R.M., Mulligan, F.S., Iii, 1982. Impact of the use of candidate bacterial mosquito larvicides on some selected aquatic organisms. Proceedings and papers of the Forty-ninth Annual Conference of the California Mosquito and Vector Control Association, Inc, Red Lion Motor Inn: Redding, California ; 1982.
Mulligan, F.S., Iii, Schaefer, C.H., 1982. Integration of selective mosquito control agent Bacillus thuringiensis serotype H.14, with natural predator populations in pesticide-sensitive habitats. Proceedings and papers of the Forty-ninth Annual Conference of the California Mosquito and Vector Control Association, Inc, Red Lion Motor Inn: Redding, California ; 1982.
Nguyen, T.T.H., Su, T.Y., Mulla, M.S., 1999a. Bacteria and mosquito abundance in microcosms enriched with organic matter and treated with a Bacillus thuringiensis subsp israelensis formulation. Journal of Vector Ecology, 24(2): 191-201.
Nguyen, T.T.H., Su, T.Y., Mulla, M.S., 1999b. Mosquito control and bacterial flora in water enriched with organic matter and treated with Bacillus thuringiensis subsp israelensis and Bacillus sphaericus formulations. Journal of Vector Ecology, 24(2): 138-153.
Niemi, G.J. et al., 1999. Ecological effects of mosquito control on zooplankton, insects, and birds. Environmental Toxicology and Chemistry, 18(3): 549-559.
Olejnicek, J., Maryskova, B., 1986. THE INFLUENCE OF BACILLUS-THURINGIENSIS VAR ISRAELENSIS ON THE MOSQUITO PREDATOR NOTONECTA-GLAUCA. Folia Parasitologica, 33(3): 279-280.
Ostman, O., Lundstrom Jan, O., Vinnersten Thomas, Z.P., 2008. Effects of mosquito larvae removal with Bacillus thuringiensis israelensis (Bti) on natural protozoan communities. Hydrobiologia, 607: 231-235.
Painter, M.K., Tennessen, K.J., Richardson, T.D., 1996. Effects of repeated applications of Bacillus thuringiensis israelensis on the mosquito predator Erythemis simplicicollis (Odonata: Libellulidae) from hatching to final instar. Environmental Entomology, 25(1): 184-191.
Parman, R.B., 1986. Operations with commercially available Bacillus thuringiensis serotype H-14 formulations in Kern County, California. Proceedings and Papers of the Annual Conference of the California Mosquito and Vector Control Association, 53: 66-70.
Pont, D., Franquet, E., Tourenq, J.N., 1999. Impact of different Bacillus thuringiensis variety israelensis treatments on a chironomid (Diptera Chironomidae) community in a temporary marsh. Journal of Economic Entomology, 92(2): 266-272.
Poulin, B., 2012. Indirect effects of bioinsecticides on the nontarget fauna: The Camargue experiment calls for future research. Acta Oecologica-International Journal of Ecology, 44: 28-32.
Poulin, B., Lefebvre, G., 2018. Perturbation and delayed recovery of the reed invertebrate assemblage in Camargue marshes sprayed with Bacillus thuringiensis israelensis. Insect Science, 25(4): 542-548.
Poulin, B., Lefebvre, G., Paz, L., 2010. Red flag for green spray: adverse trophic effects of Bti on breeding birds. Journal of Applied Ecology, 47(4): 884-889.
Poulin, B., Tetrel, C., Lefebvre, G., 2022. Impact of mosquito control operations on waterbirds in a Camargue nature reserve. Wetlands Ecology and Management, 30(5): 1049-1064
Purcell, B.H., 1981. Effects of Bacillus thuringiensis var. israelensis on Aedes taeniorhynchus and some nontarget organisms in the salt marsh.
Ravoahangimalala, O., Thiery, I., Sinegre, G., 1994. Rice field efficacy of deltamethrin and Bacillus thuringiensis israelensis formulations on Anopheles gambiae s.s. in the Anjiro region of Madagascar. Bulletin of the Society for Vector Ecology, 19(2): 169-174.
Rebollartellez, E.A., Gorrochoteguiescalante, N., Reynanava, M., Solissantamaria, A., 1994. EFFECT OF BACILLUS-THURINGIENSIS VAR ISRAELENSIS UPON THE PREDATORY CAPACITY OF BUENOA SP (HEMIPTERA, NOTONECTIDAE) AGAINST CULEX-PIPIENS QUINQUEFASCIATUS (DIPTERA, CULICIDAE) LARVAE. Entomological News, 105(5): 295-298.
Receveur Joseph, P. et al., 2018. Changes in Larval Mosquito Microbiota Reveal Non-target Effects of Insecticide Treatments in Hurricane-Created Habitats. Microbial Ecology, 76(3): 719-728.
Roberts, G.M., 1995. SALT-MARSH CRUSTACEANS, GAMMARUS-DUEBENI AND PALAEMONETES-VARIANS AS PREDATORS OF MOSQUITO LARVAE AND THEIR REACTION TO BACILLUS-THURINGIENSIS SUBSP ISRAELENSIS. Biocontrol Science and Technology, 5(3): 379-385.
Russell Tanya, L., Kay Brian, H., Skilleter Greg, A., 2009. Environmental effects of mosquito insecticides on saltmarsh invertebrate fauna. Aquatic Biology, 6(1-3): 77-90.
Sáringer, G., Szalay-Marzsó, L., Tóth, S., 1998. Experiences with the use of Bacillus thuringiensis subsp. israelensis in Hungary at Lake Balaton. Israel Journal of Entomology, 32: 79-87.
Schneider, S. et al., 2016. Influence of multi-year Bacillus thuringiensis subsp. israelensis treatments on the abundance of B. cereus group populations in Swedish riparian wetland soils. IOBC/WPRS Bulletin, 113: 1-5.
Schneider, S. et al., 2017. Do Multi-year Applications of Bacillus thuringiensis subsp israelensis for Control of Mosquito Larvae Affect the Abundance of B-cereus Group Populations in Riparian Wetland Soils? Microbial Ecology, 74(4): 901-909.
Setha, T., Chantha, N., Socheat, D., 2007. Efficacy of Bacillus thuringiensis israelensis, VectoBac WG and DT, formulations against dengue mosquito vectors in cement potable water jars in Cambodia. The Southeast Asian journal of tropical medicine and public health, 38(2): 261-8.
Siegel, J.P., Smith, A.R., Novak, R.J., 2001. Recovery of commercially produced Bacillus thuringiensis var. israelensis and Bacillus sphaericus from tires and prevalence of Bacilli in artificial and natural containers. Journal of the American Mosquito Control Association, 17(1): 33-41.
Sinegre, G., Babinot, M., Vigo, G., Tourenq, J.N., 1990. Sensibilité de trois espèces de Chironomus (Diptera) à huit insecticides utilisés en démoustication. Annales de Limnologie - International Journal of Limnology, 26(1): 65-71.
Snarski, V.M., 1990. Interactions Between Bacillus thuringiensis subsp. israelensis and Fathead Minnows, Pimephales promelas Rafinesque, Under Laboratory Conditions. Applied and Environmental Microbiology AEMIDF, Vol. 56, No. 9, p 2618-2622, September 1990. 3 fig, 1 tab, 24 ref.
Strasburg, M., Boone Michelle, D., 2021. Effects of Trematode Parasites on Snails and Northern Leopard Frogs (Lithobates pipiens) in Pesticide-Exposed Mesocosm Communities. Journal of Herpetology, 55(3): 229-236.
Su, T.Y., Mulla, M.S., 1999b. Microbial agents Bacillus thuringiensis ssp israelensis and Bacillus sphaericus suppress eutrophication, enhance water quality, and control mosquitoes in microcosms. Environmental Entomology, 28(4): 761-767.
Su, T.Y., Mulla, M.S., 2005. Toxicity and effects of microbial mosquito larvicides and larvicidal oil on the development and fecundity of the tadpole shrimp Triops newberryi (Packard) (Notostraca : Triopsidae). Journal of Vector Ecology, 30(1): 107-114.
Tetreau, G. et al., 2012. Fate of Bacillus thuringiensis subsp israelensis in the Field: Evidence for Spore Recycling and Differential Persistence of Toxins in Leaf Litter. Applied and Environmental Microbiology, 78(23): 8362-8367.
Tetreau, G. et al., 2018. Bacterial microbiota of Aedes aegypti mosquito larvae is altered by intoxication with Bacillus thuringiensis israelensis. Parasites & Vectors, 11.
Theissinger, K. et al., 2018. Using DNA metabarcoding for assessing chironomid diversity and community change in mosquito controlled temporary wetlands. MBMG Metabarcoding and Metagenomics: 672-677.
Theissinger, K. et al., 2019. Mosquito control actions affect chironomid diversity in temporary wetlands of the Upper Rhine Valley. Molecular Ecology, 28(18): 4300-4316.
Tietze, N.S., Hester, P.G., Shaffer, K.R., Prescott, S.J., Schreiber, E.T., 1994. INTEGRATED MANAGEMENT OF WASTE TIRE MOSQUITOS UTILIZING MESOCYCLOPS-LONGISETUS (COPEPODA, CYCLOPIDAE), BACILLUS-THURINGIENSIS VAR ISRAELENSIS, BACILLUS-SPHAERICUS, AND METHOPRENE. Journal of the American Mosquito Control Association, 10(3): 363-373.
Timmermann, U., Becker, N., 2017. Impact of routine Bacillus thuringiensis israelensis (Bti) treatment on the availability of flying insects as prey for aerial feeding predators. Bulletin of Entomological Research, 107(6): 705-714.
Vinnersten Thomas, Z.P., Lundstrom Jan, O., Petersson, E., Landin, J., 2009. Diving beetle assemblages of flooded wetlands in relation to time, wetland type and Bti-based mosquito control. Hydrobiologia, 635(1): 189-203.
Vinnersten, T.Z.P., Lundstrom, J.O., Schafer, M.L., Petersson, E., Landin, J., 2010. A six-year study of insect emergence from temporary flooded wetlands in central Sweden, with and without Bti-based mosquito control. Bulletin of Entomological Research, 100(6): 715-725.
Wolfram, G., Wenzl, P., Jerrentrup, H., 2018. A multi-year study following BACI design reveals no short-term impact of Bti on chironomids (Diptera) in a floodplain in Eastern Austria. Environmental Monitoring and Assessment, 190(12).
Xu, Y. et al., 2008. Bacterial community structure in tree hole habitats of Ochlerotatus triseriatus: Influences of larval feeding. Journal of the American Mosquito Control Association, 24(2): 219-227.
Zgomba, M., Petric, D., Srdic, Z., 1983. Effects of some larvicides used in mosquito control on Collembola. Mitteilungen der Deutschen Gesellschaft fur Allgemeine und Angewandte Entomologie, 4(1/3): 92-95.
Zhang, R., Liu, W., Zhang, Q., Zhang, X., Zhang, Z., 2021. Microbiota and transcriptome changes of Culex pipiens pallens larvae exposed to Bacillus thuringiensis israelensis. Scientific Reports, 11(1).
