# Supplementary material for: Effects of mosquito control using the microbial agent Bacillus thuringiensis israelensis (Bti) on aquatic and terrestrial ecosystems: a systematic review
Source: Environ Evid. 2023 Nov 22;12:26. doi: 10.1186/s13750-023-00319-w (PMC11378846; doi:10.1186/s13750-023-00319-w)
Supplement: Supplementary file 6 — Additional file 6. Narrative synthesis tables and extracted data. [file 13750_2023_319_MOESM6_ESM.xlsx]

## Sheet: All studies
Metadata domain	Article ID_study #	41237684_1	41237684_2	41237684_3	41237684_4	41237684_5	41237684_6	41238557_1	41238557_2	41238557_3	41238557_4	41238557_5	41238557_6	41238771_1	41238771_2	41239254_1	41239417_1	41239417_2	41239417_3	41239490_1	41239490_2	41240166_1	41240166_2	41240163_1	41240600_1	41240801_1	41238040_1	41238040_2	41238455_1	41238455_2	41238455_3	41238455_4	41238455_5	41238455_6	41238460_1	41238460_2	41238460_3	41238803_1	41238803_2	41238803_3	41238803_4	41238803_5	41238803_6	41239311_1	41239311_3	41239311_5	41239311_6	41239311_7	41239311_8
	Short title	Allgeier (2019)	Allgeier (2019)	Allgeier (2019)	Allgeier (2019)	Allgeier (2019)	Allgeier (2019)	Fayolle (2015)	Fayolle (2015)	Fayolle (2015)	Fayolle (2015)	Fayolle (2015)	Fayolle (2015)	Guidi (2013)	Guidi (2013)	Kroeger (2013)	Liber (1998)	Liber (1998)	Liber (1998)	Lundström (2010)	Lundström (2010)	Poulin (2010)	Poulin (2010)	Poulin (2012)	Siegel (2001)	Tetreau (2012)	Brown (1999)	Brown (1999)	Duchet (2010)	Duchet (2010)	Duchet (2010)	Duchet (2010)	Duchet (2010)	Duchet (2010)	Duchet (2018)	Duchet (2018)	Duchet (2018)	Hajaij (2005)	Hajaij (2005)	Hajaij (2005)	Hajaij (2005)	Hajaij (2005)	Hajaij (2005)	Lagadic (2016)	Lagadic (2016)	Lagadic (2016)	Lagadic (2016)	Lagadic (2016)	Lagadic (2016)
	Title	Adverse effects of mosquito control using Bacillus thuringiensis var. israelensis: Reduced chironomid abundances in mesocosm, semi-field and field studies	Adverse effects of mosquito control using Bacillus thuringiensis var. israelensis: Reduced chironomid abundances in mesocosm, semi-field and field studies	Adverse effects of mosquito control using Bacillus thuringiensis var. israelensis: Reduced chironomid abundances in mesocosm, semi-field and field studies	Adverse effects of mosquito control using Bacillus thuringiensis var. israelensis: Reduced chironomid abundances in mesocosm, semi-field and field studies	Adverse effects of mosquito control using Bacillus thuringiensis var. israelensis: Reduced chironomid abundances in mesocosm, semi-field and field studies	Adverse effects of mosquito control using Bacillus thuringiensis var. israelensis: Reduced chironomid abundances in mesocosm, semi-field and field studies	Does mosquito control by Bti spraying affect the phytoplankton community? A 5-year study in Camargue temporary wetlands (France)	Does mosquito control by Bti spraying affect the phytoplankton community? A 5-year study in Camargue temporary wetlands (France)	Does mosquito control by Bti spraying affect the phytoplankton community? A 5-year study in Camargue temporary wetlands (France)	Does mosquito control by Bti spraying affect the phytoplankton community? A 5-year study in Camargue temporary wetlands (France)	Does mosquito control by Bti spraying affect the phytoplankton community? A 5-year study in Camargue temporary wetlands (France)	Does mosquito control by Bti spraying affect the phytoplankton community? A 5-year study in Camargue temporary wetlands (France)	Dynamics of Bacillus thuringiensis var. israelensis and Lysinibacillus sphaericus Spores in Urban Catch Basins after Simultaneous Application against Mosquito Larvae	Dynamics of Bacillus thuringiensis var. israelensis and Lysinibacillus sphaericus Spores in Urban Catch Basins after Simultaneous Application against Mosquito Larvae	Sustainable control of mosquito larvae in the field by the combined actions of the biological insecticide Bti and natural competitors	Toxicity of Bacillus thuringiensis var. israelensis to chironomids in pond mesocosms	Toxicity of Bacillus thuringiensis var. israelensis to chironomids in pond mesocosms	Toxicity of Bacillus thuringiensis var. israelensis to chironomids in pond mesocosms	High species richness of Chironomidae (Diptera) in temporary flooded wetlands associated with high species turn-over rates	High species richness of Chironomidae (Diptera) in temporary flooded wetlands associated with high species turn-over rates	Red flag for green spray: adverse trophic effects of Bti on breeding birds	Red flag for green spray: adverse trophic effects of Bti on breeding birds	Indirect effects of bioinsecticides on the nontarget fauna: The Camargue experiment calls for future research	Recovery of commercially produced Bacillus thuringiensis var. israelensis and Bacillus sphaericus from tires and prevalence of Bacilli in artificial and natural containers	Fate of Bacillus thuringiensis subsp israelensis in the Field: Evidence for Spore Recycling and Differential Persistence of Toxins in Leaf Litter	Laboratory and field evaluation of the efficacy of four insecticides for Aedes vigilax (Diptera : Culicidae) and toxicity to the nontarget shrimp Leander tenuicornis (Decapoda : Palaemonidae)	Laboratory and field evaluation of the efficacy of four insecticides for Aedes vigilax (Diptera : Culicidae) and toxicity to the nontarget shrimp Leander tenuicornis (Decapoda : Palaemonidae)	Influence of environmental factors on the response of a natural population of Daphnia magna (Crustacea: Cladocera) to spinosad and Bacillus thuringiensis israelensis in Mediterranean coastal wetlands	Influence of environmental factors on the response of a natural population of Daphnia magna (Crustacea: Cladocera) to spinosad and Bacillus thuringiensis israelensis in Mediterranean coastal wetlands	Influence of environmental factors on the response of a natural population of Daphnia magna (Crustacea: Cladocera) to spinosad and Bacillus thuringiensis israelensis in Mediterranean coastal wetlands	Influence of environmental factors on the response of a natural population of Daphnia magna (Crustacea: Cladocera) to spinosad and Bacillus thuringiensis israelensis in Mediterranean coastal wetlands	Influence of environmental factors on the response of a natural population of Daphnia magna (Crustacea: Cladocera) to spinosad and Bacillus thuringiensis israelensis in Mediterranean coastal wetlands	Influence of environmental factors on the response of a natural population of Daphnia magna (Crustacea: Cladocera) to spinosad and Bacillus thuringiensis israelensis in Mediterranean coastal wetlands	Pesticide-mediated trophic cascade and an ecological trap for mosquitoes	Pesticide-mediated trophic cascade and an ecological trap for mosquitoes	Pesticide-mediated trophic cascade and an ecological trap for mosquitoes	Low persistence of Bacillus thuringiensis serovar israelensis spores in four mosquito biotopes of a salt marsh in southern france	Low persistence of Bacillus thuringiensis serovar israelensis spores in four mosquito biotopes of a salt marsh in southern france	Low persistence of Bacillus thuringiensis serovar israelensis spores in four mosquito biotopes of a salt marsh in southern france	Low persistence of Bacillus thuringiensis serovar israelensis spores in four mosquito biotopes of a salt marsh in southern france	Low persistence of Bacillus thuringiensis serovar israelensis spores in four mosquito biotopes of a salt marsh in southern france	Low persistence of Bacillus thuringiensis serovar israelensis spores in four mosquito biotopes of a salt marsh in southern france	No association between the use of Bti for mosquito control and the dynamics of non-target aquatic invertebrates in French coastal and continental wetlands	No association between the use of Bti for mosquito control and the dynamics of non-target aquatic invertebrates in French coastal and continental wetlands	No association between the use of Bti for mosquito control and the dynamics of non-target aquatic invertebrates in French coastal and continental wetlands	No association between the use of Bti for mosquito control and the dynamics of non-target aquatic invertebrates in French coastal and continental wetlands	No association between the use of Bti for mosquito control and the dynamics of non-target aquatic invertebrates in French coastal and continental wetlands	No association between the use of Bti for mosquito control and the dynamics of non-target aquatic invertebrates in French coastal and continental wetlands
Basic information	Study name	Mesocosm	Mesocosm	Mesocosm	Semi-field	Forest	Meadow	Site 1	Site 2	Site 3	Site 1	Site 2	Site 3	Water	Sediment	Bti	10X	5X	10X	Diversity 2010	Community composition 2010	House Martins	House Martins	Reed Invertebrates	Tire treatment	Persistence	Field Bioassay	Field Bioassay	0,8 l/ha	2,5 l/ha	0,8 l/ha	2,5 l/ha	0,8 l/ha	2,5 l/ha	Hai-Bar	Hai-Bar	Hai-Bar	Soil	Vegetation	Water	Soil	Vegetation	Water	(Global test)	(Global test)	(Global test)	B33	P13	C01
	Studied organism(s)	Aquatic Invertebrates	Chironomidae	Chironomidae	Chironomidae	Chironomidae	Chironomidae	PhytoPlankton, Diatoms, chlorophyta, Cyanobacteria, Euglenophyta, Dinophyta	PhytoPlankton, Diatoms, chlorophyta, Cyanobacteria, Euglenophyta, Dinophyta	PhytoPlankton, Diatoms, chlorophyta, Cyanobacteria, Euglenophyta, Dinophyta	Phytoplankton	Phytoplankton	Phytoplankton	Bti spores	Bti spores	Crustaceans	Chironominae,Orthocladiinae, Tanypodinae	Chironominae,Orthocladiinae, Tanypodinae	Chironominae,Orthocladiinae, Tanypodinae	Chironomidae	Chironomidae	House martin (Delichon urbicum)	House martin (Delichon urbicum)	Reed Invertebrates	Bti	Bti	Shrimp (Leander tenuicornis)	N/A	N/A	N/A	Plankton	Plankton	Plankton	Plankton	N/A	Invertebrates	Invertebrates	Bacillus spp.	Bacillus spp.	Bacillus spp.	Bti	Bti	Bti	MacroInvertebrates	MacroInvertebrates,Chironomidae	Chironomidae	Chironomidae	Chironomidae	Chironomidae
	Response category	community composition	abundance	life history	life history	life history	life history	abundance	abundance	abundance	diversity	diversity	diversity	persistence/fate	persistence/fate	abundance	abundance	life history	life history	diversity	community composition	food web structure/biomarkers	life history	food web structure/biomarkers	persistence/fate	persistence/fate	life history	environmental data	environmental data	environmental data	abundance	abundance	species traits/feeding groups	species traits/feeding groups	environmental data	diversity	abundance	abundance	abundance	abundance	persistence/fate	persistence/fate	persistence/fate	diversity	abundance	community composition	community composition	community composition	community composition
	Response variable	relative abundance,principal response curve	density	emergence	emergence	emergence	emergence	density	density	density	Shannon index,Pielou's evenness index	Shannon index,Pielou's evenness index	Shannon index,Pielou's evenness index	spore concentration	spore concentration	density	density	emergence	emergence	species richness	species turn-over	prey taxa in faecal sample,prey size	clutch size,hatch rate,fledgeling success,breeding success	food availability index,prey items per faecal sample	fraction of sample	Cry toxin concentration	mortality	pH,turbidity,DO,temp,salinity	pH,DO,chlorophyll a,suspended matter	pH,DO,chlorophyll a,suspended matter	density	density	body length	body length	pH,conductivity,temp,chlorophyll a	species richness	biomass	spore concentration	spore concentration	spore concentration	spore concentration	spore concentration	spore concentration	Shannon index,taxonomic richness	GLMM	Bray-Curtis dissimilarity	Bray-Curtis dissimilarity	Bray-Curtis dissimilarity	Bray-Curtis dissimilarity
	Resp. var. unit	%,no unit	n/mesocosm	n/mesocosm	n/enclosure	n/ditch	n/trap	Cell number/l	Cell number/l	Cell number/l	no unit,no unit	no unit,no unit	no unit,no unit	log(n+1)	log(n+1)	log(n/l)	n/m2	n/m2	n/m2	0	Jaccard’s index	n, mm	n	n	%	ng/g	%	no unit,NTU,mg/l,°C,g/l	no unit,mg/l,µg/l,mg/l	no unit,mg/l,µg/l,mg/l	n/l	n/l	mm	mm	no unit,mS/m,C,µg/l	number of taxa	mg	n/g	n/g	n/l	n/g	n/g	n/l
	Comparator	No treatment	No treatment	No treatment	No treatment	No treatment	No treatment	No treatment	No treatment	No treatment	No treatment	No treatment	No treatment	No treatment	No treatment	No treatment	No treatment	No treatment	No treatment	No treatment	No treatment	No treatment	No treatment	No treatment	No treatment	No treatment	No treatment	No treatment	No treatment	No treatment	No treatment	No treatment	No treatment	No treatment	No treatment	No treatment	No treatment	Before treatments	Before treatments	Before second treatment	Before treatments	Before treatments	Before second treatment				No treatment	No treatment	No treatment
	Data location	Table A1-A2, Figure A8	Figure 2	Figure 2, Figure 3	Figure 3	Figure 3	Figure 3	Figure 1	Figure 1	Figure 1	Figure 3	Figure 3	Figure 3	Figure 2	Figure 2	Figure 2	Table 3, Table 5	Table 6	Table 6	Table 1	Figure 3	Table 2	Figure 4		Table 3	Figure 1	Table 2	Table 3	Table 1	Table 1	Figure 3	Figure 3	Table 3	Table 3	Table 1, Figure 2	Figure 3	Figure 3	Table 1	Table 1	Table 2	Table 1	Table 1	Table 2	Table S4	Table S4	Figure 4, Figure 6	Figure 3, Figure 5	Figure 3, Figure 5	Figure 3, Figure 5
External validity	Type of study	Field mesocosm	Field mesocosm	Field mesocosm	Experimental field study	Control programme field study	Control programme field study	Control programme field study	Control programme field study	Control programme field study	Control programme field study	Control programme field study	Control programme field study	Experimental field study	Experimental field study	Experimental field study	Experimental field study	Experimental field study	Experimental field study	Control programme field study	Control programme field study	Control programme field study	Control programme field study	Control programme field study	Experimental field study	Control programme field study	Field mesocosm	Field mesocosm	Field mesocosm	Field mesocosm	Field mesocosm	Field mesocosm	Field mesocosm	Field mesocosm	Field mesocosm	Field mesocosm	Field mesocosm	Experimental field study	Experimental field study	Experimental field study	Experimental field study	Experimental field study	Experimental field study	Control programme field study	Control programme field study	Control programme field study	Control programme field study	Control programme field study	Control programme field study
	Type of habitat	Constructed/Artificial	Constructed/Artificial	Constructed/Artificial	Temporary flooded wetland	Temporary flooded wetland	Temporary flooded wetland	Temporary flooded wetland	Temporary flooded wetland	Temporary flooded wetland	Temporary flooded wetland	Temporary flooded wetland	Temporary flooded wetland	Constructed/Artificial	Constructed/Artificial	Pond	Permanent wetland	Permanent wetland	Permanent wetland	Temporary flooded wetland	Temporary flooded wetland	Built environment	Built environment	Permanent wetland	Built environment	Temporary flooded wetland	Temporary oligohaline pool	Temporary oligohaline pool	Temporary oligohaline pool	Temporary oligohaline pool	Temporary oligohaline pool	Temporary oligohaline pool	Temporary oligohaline pool	Temporary oligohaline pool	Pond	Pond	Pond	Temporary flooded wetland	Temporary flooded wetland	Temporary flooded wetland	Temporary flooded wetland	Temporary flooded wetland	Temporary flooded wetland	Temporary flooded wetland	Temporary flooded wetland	Temporary flooded wetland	Temporary flooded wetland	Temporary flooded wetland	Temporary flooded wetland
	Type of ecosystem	Freshwater	Freshwater	Freshwater	Freshwater	Freshwater	Freshwater	Brackish	Brackish	Brackish	Brackish	Brackish	Brackish	Freshwater	Freshwater	Freshwater	Freshwater	Freshwater	Freshwater	Aquatic/Terrestrial	Aquatic/Terrestrial	Terrestrial	Terrestrial	Aquatic/Terrestrial	Freshwater	Aquatic/Terrestrial	Brackish	Brackish	Brackish	Brackish	Brackish	Brackish	Brackish	Brackish	Freshwater	Freshwater	Freshwater	Salt water	Salt water	Salt water	Salt water	Salt water	Salt water	Freshwater/Salt water	Freshwater/Salt water	Freshwater/Salt water	Freshwater	Salt water	Freshwater
	Area (m2)																										4	4	0.25	0.25	0.25	0.25	0.25	0.25	0.2	0.2	0.2										250	15000	2500
	Scale of studied areas (m2)	< 1	< 1	< 1	< 1	1 001-10 000	Not reported	Not reported	Not reported	Not reported	Not reported	Not reported	Not reported	Not reported	Not reported	1-10	1-10	1-10	1-10	Not reported	Not reported	Not reported	Not reported	Not reported	1-10	Not reported	1-10	1-10	< 1	< 1	< 1	< 1	< 1	< 1	< 1	< 1	< 1	1 001-10 000	1 001-10 000	1 001-10 000	1 001-10 000	1 001-10 000	1 001-10 000				101-1 000	> 10 000	1 001-10 000
	Water mean depth (m)	0.25	0.25	0.25	0.6	<0,5	0,2-0,3	28	35	30	28	35	30	Not reported	Not reported	0,03-0,25	0.76	0.76	0.76	Variable (0- <1m)	Variable (0- <1m)	N/A	N/A	Not reported			0.15	0.15	0.5	0.5	0.5	0.5	0.5	0.5	0.15	0.15	0.15
	Commercial product	VectoBac® WG	VectoBac® WG	VectoBac® WG	Bti IcyPearls®	VectoBac® WG	Bti IcyPearls®	VectoBac 12AS	VectoBac 12AS	VectoBac 12AS	VectoBac 12AS	VectoBac 12AS	VectoBac 12AS	BML (VectoMax CG)	BML (VectoMax CG)	Vectobac 12AS	VectoBac G	VectoBac G	VectoBac G	VectoBac G (not reported)	VectoBac G (not reported)	VectoBac 12AS	VectoBac 12AS	VectoBac 12AS	VectoBac	VectoBac WG	VectBac 12AS	VectBac 12AS	VectBac 12AS	VectBac 12AS	VectBac 12AS	VectBac 12AS	VectBac 12AS	VectBac 12AS	Lossquito	Lossquito	Lossquito	VectoBac 12 AS	VectoBac 12 AS	VectoBac 12 AS	VectoBac 12 AS	VectoBac 12 AS	VectoBac 12 AS				VectoBac® WDG	Vectobac® 12AS	Vectobac® WDG
	Strength (ITU/mg)	3000 ITU/mg	3000 ITU/mg	3000 ITU/mg				Not reported	Not reported	Not reported	Not reported	Not reported	Not reported	50 Lsph ITU/mg	50 Lsph ITU/mg	1200 ITU/mg	200	200	200	Not reported	Not reported	1200	1200	1200	Not reported	3500	1200	1200	1200	1200	1200	1200	1200	1200	1200	1200	1200	1200	1200	1200	1200	1200	1200
	Application rate (109 ITU/ha)	2.88	2.88	2.88	1.44	1.2	2.88	0,37-1,59	0,37-1,59	0,37-1,59	0,37-1,59	0,37-1,59	0,37-1,59	unclear	unclear	1.8	18	9	18	unclear	unclear	3	3	3	unclear	unclear	1.279	1.279	0.96	3	0.96	3	0.96	3	32.4	32.4	32.4	3.6507	3.6507	3.6507	3.6507	3.6507	3.6507	variable	variable	variable	1.2	3.2	2,4-3
	Application rate (other unit)	1740	1740	1740										10	10	Can be calculated	90	45	90	unclear	unclear	2.5	2.5	2.5	255	unclear	N/A	N/A	0.8	2.5	0.8	2.5	0.8	2.5				27000000	27000000	27000000	27000000	27000000	27000000
	other unit	ITU/L	ITU/L	ITU/L										g/catch basin	g/catch basin	ITU/L	kg/ha	kg/ha	kg/ha			l/ha	l/ha	l/ha	mg		N/A	N/A	l/ha	l/ha	l/ha	l/ha	l/ha	l/ha				spores/cm2	spores/cm2	spores/cm2	spores/cm2	spores/cm2	spores/cm2
	Environmental concentration													5754 spores/ml	676083 spores/g	1000				Not reported	Not reported	Not reported	Not reported	Not reported	Not reported				0.16	0.5	0.16	0.5	0.16	0.5	18	18	18
	unit															µg/l													µl/l	µl/l	µl/l	µl/l	µl/l	µl/l	µl/l	µl/l	µl/l
	Frequency of applications per year (range)	1	1	1	2	1	1	2	1	2	2	1	2	1	1	1	2	2	2	unclear	unclear	29-46	29-46	29-41	1	1	1	1	1	1	1	1	1	1	2	2	2	2	2	2	2	2	2	1-9	1-9	1-9	1	1	1-2
	Averge frequency	1	1	1	2	1	1	2	1	2	2	1	2	1	1	1	2	2	2	unclear	unclear	37	37	37	1	1	1	1	1	1	1	1	1	1	2	2	2	2	2	2	2	2	2	2.6875	2.6875	2.6875	1	1	1.5
	Target species group	Mosquito	Mosquito	Mosquito	Mosquito	Mosquito	Mosquito	Mosquito	Mosquito	Mosquito	Mosquito	Mosquito	Mosquito	Mosquito	Mosquito	Mosquito	Mosquito	Mosquito	Mosquito	Mosquito	Mosquito	Mosquito	Mosquito	Mosquito			Mosquito	Mosquito	Mosquito	Mosquito	Mosquito	Mosquito	Mosquito	Mosquito	Mosquito	Mosquito	Mosquito	Mosquito	Mosquito	Mosquito	Mosquito	Mosquito	Mosquito				Mosquito	Mosquito	Mosquito
	Target species	Unspec. Mosquitoes	Unspec. Mosquitoes	Unspec. Mosquitoes	Unspec. Mosquitoes	Unspec. Mosquitoes	Unspec. Mosquitoes	Unspec. Mosquitoes	Unspec. Mosquitoes	Unspec. Mosquitoes	Unspec. Mosquitoes	Unspec. Mosquitoes	Unspec. Mosquitoes	Aedes albopictus	Aedes albopictus	Culex pipiens	Unspec. Mosquitoes	Unspec. Mosquitoes	Unspec. Mosquitoes	Aedes sticticus	Aedes sticticus	Unspec. Mosquitoes	Unspec. Mosquitoes	Aedes mosquitoes	Not reported		Aedes vigilax	Aedes vigilax	Unspecified mosquitoes	Unspecified mosquitoes	Unspecified mosquitoes	Unspecified mosquitoes	Unspecified mosquitoes	Unspecified mosquitoes	Unspecified mosquitos	Unspecified mosquitos	Unspecified mosquitos	Ochlerotatus caspius	Ochlerotatus caspius	Ochlerotatus caspius	Ochlerotatus caspius	Ochlerotatus caspius	Ochlerotatus caspius				Oc. (Ae.) cantans, Oc. (Ae.) sticticus	Oc. (Ae.) caspius, Oc. (Ae.) detritus	Oc. (Ae.) rusticus, Oc. (Ae.) cantans
	Mosquito mortality (%)	19																									100	100	nr	nr	nr	nr	nr	nr	Not reported but significant	Not reported but significant	Not reported but significant	90	90	90	90	90	90	Not reported	Not reported	Not reported	Not reported	Not reported	Not reported
	Mosquito mortality class	80-90 %	80-90 %	80-90 %	<60 %	>90 %	>90 %	Not reported	Not reported	Not reported	Not reported	Not reported	Not reported	Not reported	Not reported	>90 %	Not reported	Not reported	Not reported	Not reported	Not reported	Not reported	Not reported	Not reported	Not reported	Not reported	>90 %	>90 %	Not reported	Not reported	Not reported	Not reported	Not reported	Not reported	Not reported	Not reported	Not reported	80-90 %	80-90 %	80-90 %	80-90 %	80-90 %	80-90 %	Not reported	Not reported	Not reported	Not reported	Not reported	Not reported
	Comment on external validity															Significant effect on mosquitoes lasted < 14 days	Mortality of Aedes atropalpus (100%) tested for equivalent doses in lab.	Mortality of Aedes atropalpus (100%) tested for equivalent doses in lab.	Mortality of Aedes atropalpus (100%) tested for equivalent doses in lab.			Mortality of target mosquitoes is not reported but mosquito nuisance is expected to be reduced by 90%.	Mortality of target mosquitoes is not reported but mosquito nuisance is expected to be reduced by 90%.																								Treated with other insecticide before 2006. Control area last treated in 2010.	Control area last treated in 2010.
Study design	Experimental design	BACI	BACI	BACI	CI	CI	BACI	BA	BA	BA	BA	BA	BA	BA	BA	BACI	BACI	BACI	BACI	CI	CI	BACI	BACI	CI	Other		CI	CI	BACI	BACI	BACI	BACI	BACI	BACI	CI	CI	CI	BA	BA	BA	BA	BA	BA	CI	CI	CI	CI	CI	CI
	Number of spatial replicates	8	8	8	12	4	1	1	1	1	1	1	1	17	17	4	3	3	3	3	3	3	2	2	6	unclear (3?)	3	3	5	5	5	5			6	6	6	4	4	4	4	4	4	8	8	8	Unclear	Unclear	Unclear
	Number of sampling points per replicate	1	1	1	1	3	12	3	3	3	3	3	3	1	1	several	8	8	8	4	4	10	unclear	1	1		1	1	20	20	20	20			1	1	1	3	3	3	3	3	3	Unclear	Unclear	Unclear	Unclear	Unclear	Unclear
	Type of replicate	True	True	True	True	True	Pseudo	Pseudo	Pseudo	Pseudo	Pseudo	Pseudo	Pseudo	True	True	True	True	True	True	True	True	True	True	True	True		True	True	True	True	True	True	True	True				True	True	True	True	True	True	True	True	True	Unclear	Unclear	Unclear
Sampling strategy	Start of treatment	42134	42134	42134	42494	2015-03-20	42458	2006	2006	2006	2006	2006	2006	40766	40766	39616	34872	34872	34872	2002	2002	2006	2006	2006	1995	nr	nr	nr	nr	nr	nr	nr	nr	nr	41387	41387	41387	37022	37022	37022	37022	37022	37022				41358	40736	40606
	End of treatment	42134	42134	42134	42514	42090	42458	2010	2011	2011	2010	2011	2011	40766	40766	39616	34893	34893	34893	2006	2006	2009	2009	2009	1995	nr	nr	nr	nr	nr	nr	nr	nr	nr	41430	41430	41430	37083	37083	37083	37083	37083	37083				41711	41135	40984
	Years of treatment	1	1	1	1	Unclear	Unclear	5	6	6	5	6	6	1	1	1	1	1	1	4	4	4	4	4	1	unclear	1	1	1	1	1	1	1	1	1	1	1	1	1	1	1	1	1				2	2	2
	Start of study	2015	2015	2015	42494	42114	42443	2006	2007	2010	2006	2007	2010	40758	40758	39615	34871	34871	34871	37377	37377	2006	39944	2007	1995	2008	nr	nr	nr	nr	nr	nr	nr	nr	41386	41386	41386	37005	37005	37005	37005	37005	37005				41321	40729	40598
	End of study	2015	2015	2015	42599	42150	42547	2010	2011	2011	2010	2011	2011	41038	41038	39643	34925	34925	34925	39355	39355	2009	40042	2009	1996	2008	nr	nr	nr	nr	nr	nr	nr	nr	41493	41493	41493	37175	37175	37175	37175	37175	37175				41771	41204	41074
	Years of study	1	1	1	1	1	1	4	5	2	4	5	2	1	1	1	1	1	1	6	6	4	1	3	2	1	1	1	1	1	1	1	1	1	1	1	1	1	1	1	1	1	1				2	2	2
	Study length each year (range, days)1)	49	49	49	105	36	104	11	11	11	11	11	11	275	275	28	53	53	53	Variable	Variable	early June-early jJuly	98	unclear	1	4 months	1	1	21	21	21	21	21	21	107	107	107	170	170	170	170	170	170				90-293	92-270	30-292
	Study length each year (days)	49	49	49	105	36	104	11	11	11	11	11	11	275	275	28	53	53	53	133	133	30	98	unclear	90	120	1	1	21	21	21	21	21	21	107	107	107	170	170	170	170	170	170				191.5	181	161
	Sampling frequency before 1st treatment	1	1	1	0	0	2	1	1	1	1	1	1	1	1	1	1	1	1	Variable	Variable	1	unclear	0	0		0	0	1	1	1	1	1	1	1	1	1	1	1	1	1	1	1				1	1	1
	Sampling frequency after 1st treatment	5	5	5	15	5	13	3	3	3	3	3	3	8	8	8	9	9	9	Variable	Variable	9	unclear	1	2		1	1	5	5	5	5	5	5	5	5	5	3	3	3	3	3	3				4-5	4	3-7
	Comment on sampling strategy																very good	very good	very good						sound
Statistical evaluation	Statistical test																two-way analysis of variance (ANOVA) for block and treatment effects on log10(X.1)-transformed data	two-way analysis of variance (ANOVA) for block and treatment effects on log10(X.1)-transformed data	two-way analysis of variance (ANOVA) for block and treatment effects on log10(X.1)-transformed data					Nested-ANOVA			Paired t-test / paired t-tests	Paired t-test / paired t-tests	Repeated measures ANOVA followed by one way ANOVA for each sample date - not unclear if they tested time x treatment interactions / two way RM-Anova, one-way ANOVA, Dunnet post-hoc test if normal. Otherwise Friedman's test for dynamic heterogeneity, Kruskal-Wallis for influence of larvicide on environ parameters. Negative binomial GLMs with Dunnet for effect of larvicide and environ on Daphnia po…	Repeated measures ANOVA followed by one way ANOVA for each sample date - not unclear if they tested time x treatment interactions	GLM (with repeated measures - hard to judge without reporting of degrees of freedom/info on blocking structure?) followed by tests per sample date	GLM (with repeated measures - hard to judge without reporting of degrees of freedom/info on blocking structure?) followed by tests per sample date	Non-parametric: Kruskal-Wallis and multiple comparisons	Non-parametric: Kruskal-Wallis and multiple comparisons	Repeated measures / RM ANOVA	Repeated measures / RM ANOVA	Repeated measures / Path analysis	Wilcoxin sign test followed by Least Significant Difference multiple comparisons / ANOVA & LSD	Wilcoxin sign test followed by Least Significant Difference multiple comparisons / ANOVA & LSD	Wilcoxin sign test followed by Least Significant Difference multiple comparisons / ANOVA & LSD	Wilcoxin sign test followed by Least Significant Difference multiple comparisons / ANOVA & LSD	Wilcoxin sign test followed by Least Significant Difference multiple comparisons / ANOVA & LSD	Wilcoxin sign test followed by Least Significant Difference multiple comparisons / ANOVA & LSD	Could have been set up as a BACI design, but GLM on Global data (see Tab S4), no time by treatment interaction) / t-tests & GLMM	Could have been set up as a BACI design, but GLM on Global data (see Tab S4), no time by treatment interaction) / t-tests & GLMM	Could have been set up as a BACI design, but GLM on Global data (see Tab S4), no time by treatment interaction) / t-tests & GLMM	GLM for each site and date separately (unclear then what replication is… so although it seems to be a matched pair design it might actually be an unreplicated comparison - we assume it is a mistake that it was a separate model for each site and date so there is comparison in time?)	GLM for each site and date separately (unclear then what replication is… so although it seems to be a matched pair design it might actually be an unreplicated comparison - we assume it is a mistake that it was a separate model for each site and date so there is comparison in time?)	GLM for each site and date separately (unclear then what replication is… so although it seems to be a matched pair design it might actually be an unreplicated comparison - we assume it is a mistake that it was a separate model for each site and date so there is comparison in time?)
Selection bias	Group matching	Independent groups	Independent groups	Independent groups	Independent groups	Independent groups	Pseudo-replicated	Pseudo-replicated	Pseudo-replicated	Pseudo-replicated	Pseudo-replicated	Pseudo-replicated	Pseudo-replicated	Independent groups	Independent groups	Independent groups	Independent groups	Independent groups	Independent groups	Independent groups	Independent groups	Independent groups	Independent groups	Independent groups	Matched pairs	Independent groups	Matched pairs	Matched pairs	Independent groups	Independent groups	Independent groups	Independent groups	Independent groups	Independent groups	Independent groups	Independent groups	Independent groups	Pseudo-replicated	Pseudo-replicated	Pseudo-replicated	Pseudo-replicated	Pseudo-replicated	Pseudo-replicated	Matched pairs	Matched pairs	Matched pairs	Matched pairs	Matched pairs	Matched pairs
	Randomisation of treatment allocation	Yes	Yes	Yes	Yes	No	No	No	No	No	No	No	No	Yes	Yes	Unclear	Yes	Yes	Yes	No	No	No	No	No	No	No	Unclear	Unclear	Yes	Yes	Yes	Yes	Yes	Yes	Yes	Yes	Yes	No	No	No	No	No	No	No	No	No	No	No	No
	Risk of Selection bias	Low	Low	Low	Low	Probably high	Probably high	Probably high	Probably high	Probably high	Probably high	Probably high	Probably high	Probably low	Probably low	Probably low	Low	Low	Low	Probably low	Probably low	Unclear	Unclear	Probably low	Unclear	Probably low	Probably low	Probably low	Probably low*	Probably low*	Probably low*	Probably low*	Probably low*	Probably low*	Low	Low	Low	Unclear	Unclear	Unclear	Unclear	Unclear	Unclear	Probably high	Probably high	Probably high	Probably high	Probably high	Probably high
	Comment on risk of Selection bias							only three sites selected a posteriori with very short hydroperiods, not representative of Bti-sprayed marshes in Camargue	only three sites selected a posteriori with very short hydroperiods, not representative of Bti-sprayed marshes in Camargue	only three sites selected a posteriori with very short hydroperiods, not representative of Bti-sprayed marshes in Camargue	only three sites selected a posteriori with very short hydroperiods, not representative of Bti-sprayed marshes in Camargue	only three sites selected a posteriori with very short hydroperiods, not representative of Bti-sprayed marshes in Camargue	only three sites selected a posteriori with very short hydroperiods, not representative of Bti-sprayed marshes in Camargue	20 catch basin selected based on unknown criteria of which 17 are selected randowly for treatment	21 catch basin selected based on unknown criteria of which 17 are selected randowly for treatment					Although randomised selection not possible the spatial distribution of sites ended up being reasonably distributed in space (not all treated sites in one area and controls in another)	Although randomised selection not possible the spatial distribution of sites ended up being reasonably distributed in space (not all treated sites in one area and controls in another)	Site choice could not be randomised, but no map or other info provided to allow bias assessment	Site choice could not be randomised, but no map or other info provided to allow bias assessment	No map so hard to assess risk of selection bias wrt. Distribution of replicates treated v untreated in space.	no random selection of site, no information on how "adjacent' tires were selected		No explicit statement that ponds were allocated randomly, nor map or table of background information. But doses were adjusted to pond size and small study area might limit strong gradients / or independent - the process of pool selection (random?) not provided	No explicit statement that ponds were allocated randomly, nor map or table of background information. But doses were adjusted to pond size and small study area might limit strong gradients	but relatively high variation in environ paratemers among samples at day 0 (Table 1) and overtime making iterpretation difficult									The authors have multiple spatial units bit only analyse variation in time within each unit, so there is no analysis pooling all "replicates". Each unit is allocated to a different biotope (and so should probably each have a different column) - hence no replication of each biotope. / Statistics impossible for 13 out of 24 samples (Table 3), only 1 or 2 spraying in a year (not realistic)	The authors have multiple spatial units bit only analyse variation in time within each unit, so there is no analysis pooling all "replicates". Each unit is allocated to a different biotope (and so should probably each have a different column) - hence no replication of each biotope.	The authors have multiple spatial units bit only analyse variation in time within each unit, so there is no analysis pooling all "replicates". Each unit is allocated to a different biotope (and so should probably each have a different column) - hence no replication of each biotope.	The authors have multiple spatial units bit only analyse variation in time within each unit, so there is no analysis pooling all "replicates". Each unit is allocated to a different biotope (and so should probably each have a different column) - hence no replication of each biotope. / Statistics impossible for 13 out of 24 samples (Table 3), only 1 or 2 spraying in a year (not realistic)	The authors have multiple spatial units bit only analyse variation in time within each unit, so there is no analysis pooling all "replicates". Each unit is allocated to a different biotope (and so should probably each have a different column) - hence no replication of each biotope.	The authors have multiple spatial units bit only analyse variation in time within each unit, so there is no analysis pooling all "replicates". Each unit is allocated to a different biotope (and so should probably each have a different column) - hence no replication of each biotope.	Control and impact sites in each region, unclear if any biases / The study sites should have been selected randomly across the mosquito controlled areas - no historic information provided on spraying frequency for the selected sites, two of the 3 never sprayed sites are the most frequently sprayed in the study. The high risk of selection biais refer to the selection of the site within a region an…	Control and impact sites in each region, unclear if any biases	Control and impact sites in each region, unclear if any biases	single treated and untreated area, unclear criteria, control area previously treated	single treated and untreated area, unclear criteria, control area previously treated	single treated and untreated area, unclear criteria, control area previously treated
Performance bias	Reported or suspected confounding factor	Unlikely	Unlikely	Unlikely	Unlikely	Likely	Likely	Unlikely	Unlikely	Unlikely	Unlikely	Unlikely	Unlikely	Unclear	Unclear	Likely	Unlikely	Unlikely	Unlikely	Likely	Likely	Unclear	Unclear	Unclear	Unlikely	No	Unlikely	Unlikely	Likely	Likely	Likely	Likely	Likely	Likely	Unlikely	Unlikely	Unlikely	Likely	Likely	Likely	Likely	Likely	Likely	Likely	Likely	Likely	Unclear	Unclear	Unclear
	Reported or suspected confounding time-related trend	Unlikely	Unlikely	Unlikely	Unlikely	Likely	Likely	Likely	Likely	Likely	Likely	Likely	Likely	Unlikely	Unlikely	Likely	Unlikely	Unlikely	Unlikely	Likely	Likely	Unclear	Unclear	Unlikely	Unlikely	No	Unclear	Unclear	Likely	Likely	Likely	Likely	Likely	Likely	Unlikely	Unlikely	Unlikely	Likely	Likely	Likely	Likely	Likely	Likely	Likely	Likely	Likely	Unclear	Unclear	Unclear
	Reported or suspected contamination of study groups	Unlikely	Unlikely	Unlikely	Unlikely	Likely	Likely	Unlikely	Unlikely	Unlikely	Unlikely	Unlikely	Unlikely	Unclear	Unclear	Unlikely	Unlikely	Unlikely	Unlikely	Unlikely	Unlikely	Unlikely	Unlikely	Unclear	Unlikely	No	Unlikely	Unlikely	Unlikely	Unlikely	Unlikely	Unlikely	Unlikely	Unlikely	Unlikely	Unlikely	Unlikely	Likely	Unlikely	Likely	Likely	Unlikely	Likely	Likely	Likely	Likely	Likely	Likely	Unclear
	Risk of Performance bias	Probably low	Probably low	Probably low	Probably low	Probably high	Probably high	High	High	High	High	High	High	Moderate	Moderate	Probably low	Low	Low	Low	Moderate	Moderate	Unclear	Unclear	Unclear	Probably low	Low	Moderate*	Moderate*	Moderate	Moderate	Moderate	Moderate	Moderate	Moderate	Low	Low	Low	Probably high	Probably high	Probably high	Probably high	Probably high	Probably high	High*	High*	High*	Probably high	Probably high	Unclear
	Comment on risk of Performance bias							studied period too short to show an effect	studied period too short to show an effect	studied period too short to show an effect	studied period too short to show an effect	studied period too short to show an effect	studied period too short to show an effect	potential confouding factors not measrured nor mentioned	potential confouding factors not measrured nor mentioned	assessed the impact of competition; water quality was not different among treatments	all potential confounding factors measured: water T, pH, OD, plant cover	all potential confounding factors measured: water T, pH, OD, plant cover	all potential confounding factors measured: water T, pH, OD, plant cover	likely strong differences in interannual dynamics, not clear how they were dealt with/factored out	likely strong differences in interannual dynamics, not clear how they were dealt with/factored out	Unclear if any confounding factors associated with spatial arrangment of sites	Unclear if any confounding factors associated with spatial arrangment of sites	No map so unclear if any potential spatial gradients associated with distribution of treated v untreated wetlands. With a low number of treated replicates there is a risk that they are a priori more similar to one another than the 10 untreated reps	main confounding factor (in shadow vs in sunlight) taken into consideration		No environmental differences detected between Bti and control treatements, but were between controls and other pesticides. - so if we take the lack of Bti-control to indicate background environments then there is no systematic background variation. Treatments applied to cylinders within ponds, little risk cross-contamination etc / Bti could persist and proliferate in contrast to other insecticide…	See Comments previous column - no treatment effect on environments indicates no environmnetal differences, unless the Bti balanced some pre -existing diffs. But the fact that other pesticides did cause environmental differences suggests that the lack of Bti-control diff is genuine and reflects background	Definite time related trends in e.g. water level, temp and salinity, but repeated measures analysis allows these to be identified and disentangled from treatment effects	Definite time related trends in e.g. water level, temp and salinity, but repeated measures analysis allows these to be identified and disentangled from treatment effects / high spatio-temporal variations	low power of stats due to high variance within samples		body lenght sign diff between control and treated before start of the experiment		Clear time related trends in e.g. pH and conductivity, but the repeated measures design with clear time x treatment interaction should be able to deal with this	Clear time related trends in e.g. pH and conductivity, but the repeated measures design with clear time x treatment interaction should be able to deal with this	Clear time related trends in e.g. pH and conductivity, but the repeated measures design with clear time x treatment interaction should be able to deal with this	Ieach spatial unit is its own biotype, and the authors treat them separately. Any attempt to draw a general conclusion across all units will be confounded with biotype / duration of flooding and vegetation growth different among sampling points. Tall vegetation cut and crushed before the second treatment. No sampling of soil when flooded - why?	Ieach spatial unit is its own biotype, and the authors treat them separately. Any attempt to draw a general conclusion across all units will be confounded with biotype	Ieach spatial unit is its own biotype, and the authors treat them separately. Any attempt to draw a general conclusion across all units will be confounded with biotype	Ieach spatial unit is its own biotype, and the authors treat them separately. Any attempt to draw a general conclusion across all units will be confounded with biotype / duration of flooding and vegetation growth different among sampling points. Tall vegetation cut and crushed before the second treatment. No sampling of soil when flooded - why?	Ieach spatial unit is its own biotype, and the authors treat them separately. Any attempt to draw a general conclusion across all units will be confounded with biotype	Ieach spatial unit is its own biotype, and the authors treat them separately. Any attempt to draw a general conclusion across all units will be confounded with biotype	Much variation among replicates in previous history of treatment, timing of treatment, number of treatments / Confounding factor: water depth and/or flooding different between treated and control; time-related factor: treatment considered as having an effect on chironomids only in the first 11 days due to residual activity of Bti ( good for mosquitoes but not chironomids in temporaray wetlands) -…	Much variation among replicates in previous history of treatment, timing of treatment, number of treatments	Much variation among replicates in previous history of treatment, timing of treatment, number of treatments	Control area treated 2010. The pairwise comparison implies that treated and untreated sites were similar in all characteristics (e.g. vegetetation, hydrology, soil type etc) except for Bti treatment, but no information is given on similarility of control and treated sites withing pairs, not even how close they are to each other.	Control area treated 2010. The pairwise comparison implies that treated and untreated sites were similar in all characteristics (e.g. vegetetation, hydrology, soil type etc) except for Bti treatment, but no information is given on similarility of control and treated sites withing pairs, not even how close they are to each other.	Control area not treated previously. The pairwise comparison implies that treated and untreated sites were similar in all characteristics (e.g. vegetetation, hydrology, soil type etc) except for Bti treatment, but no information is given on similarility of control and treated sites withing pairs, not even how close they are to each other.
Detection bias	Differences in sampling or measuring methods between study groups	No	No	No	No	No	No	No	No	No	No	No	No	Yes	Yes	No	No	No	No	No	No	No	No	No	No	Yes	No	No	No	No	No	No	No	No	No	No	No	No	Yes	No	No	Yes	No	No	No	No	No	No	No
	Differences in sampling timing	No	No	No	No	No	No	No	No	No	No	No	No	Yes	Yes	No	No	No	No	Yes	Yes	No	No	Unclear	No	Yes	No	No	No	No	No	No	No	No	No	No	No	No	No	No	No	No	No	Yes	Yes	Yes	No	No	No
	Differences in sampling efficiency	No	No	No	No	No	No	No	No	No	No	No	No	No	No	No	No	No	No	Unclear	Unclear	No	No	No	No	No	No	No	No	No	No	No	No	No	No	No	No	No	Yes	No	No	Yes	No	Unclear	Unclear	Unclear	Unclear	Unclear	Unclear
	Risk of Detection bias	Probably low	Probably low	Probably low	Probably low	Probably low	Probably low	High	High	High	High	High	High	Moderate	Moderate	Probably low	Low	Low	Low	Moderate	Moderate	Low	Low	Unclear	Probably low	Unclear	Low	Low	Low	Low	Low	Low	Low	Low	Low	Low	Low	Probably low*	Unclear	Probably low*	Probably low*	Unclear	Probably low*	Moderate	Moderate	Moderate	Unclear	Unclear	Unclear
	Comment on risk of Detection bias							high variability in algae density due to differing inundation patterns relative to time of sampling - difficult to reach significance level	high variability in algae density due to differing inundation patterns relative to time of sampling - difficult to reach significance level	high variability in algae density due to differing inundation patterns relative to time of sampling - difficult to reach significance level	high variability in algae density due to differing inundation patterns relative to time of sampling - difficult to reach significance level	high variability in algae density due to differing inundation patterns relative to time of sampling - difficult to reach significance level	high variability in algae density due to differing inundation patterns relative to time of sampling - difficult to reach significance level	Why excluding the 2 cath basin having Bti before treatment (from treatment made years ago)?	Why excluding the 2 cath basin having Bti before treatment (from treatment made years ago)?		basic statistics	basic statistics	basic statistics	Major differences in wetland types (wet meadows vs alder swamps) not accounted for in analysis, Differences in sampling efficiency according to hydrological characteristics of each year, wetland type etc.				Clarify timing: ampling done within a small time span on each occasion (c- 3 weeks?) Mid May-early June, no information given on exact sampling dates for untreated v treated wetands, would be good to have confirmed e.g. that treated were not sampled on the last few days only	no statistics provided	Differences in litter species collected from treated and untreated areas, potential for litter characteristics to affect persistence?	comparison between lab and field bioassay relevant											No Bti on soil due to the vegetation stopping horizontal spraying? And water sweeping it away?	Vegetation very different between locations, challenges in getting comparable		No Bti on soil due to the vegetation stopping horizontal spraying? And water sweeping it away?	Vegetation very different between locations, challenges in getting comparable		As above, much variaiton in timing of sampling wrt treatment applications etc / Differences in sampling efficiency related to different water depth between treatment and control at some sites. Global analyses: difference in sampling timing (time and frequency of sampling relative to spraying events differ among sites (as well as spraying frequency)	As above, much variaiton in timing of sampling wrt treatment applications etc	As above, much variaiton in timing of sampling wrt treatment applications etc
General comment																				Impossible to assess validity of statistics as no real model description or output given, but likely analyses were pseudoreplicated, with each sample point regarded as an independent replicate and no attempt to use e.g. a site blocking factor to account for diffs between wetlands, including wet meadows v alder swamps							Study basically well executed , BUT low replication (3 reps) and short duration (1 day) might have limited effect detection / comparative analysis of insecticides showing no Bti effect over 24 h			Details on statistical model incomplete - no degrees of freedom reported, difficult to judge if proper blocking factors fitted, not clear if time x treatment interaction tested. More if a problem for Daphnia than environmental responses. Study bascially OK but low replication might limit detection capacity / data with high variance and often not normally distributed making statistics non signific…								This study should actually have four columns for each response variable if it would reflect the way the authors analysed there data - one for each of the four biotypes. Then results for each biotype are valid, but unreplicated. If the four biotypes are treated as replicates then there is a confounding with biotype, whichi may or may not be a problem but implies reanalysis of the data needed / Bti…			This study should actually have four columns for each response variable if it would reflect the way the authors analysed there data - one for each of the four biotypes. Then results for each biotype are valid, but unreplicated. If the four biotypes are treated as replicates then there is a confounding with biotype, whichi may or may not be a problem but implies reanalysis of the data needed / Bti…			The study includes global analysies of all 8 regions combined, as well as single location analyses. The global analyses are undermined by very high variation in treatment history etc / Table S3: why not providing % occurrence of taxa for control and treated sites separately? No data transparency (a 9-page table that would have required one more column to be a lot more informative, the study is ab…
Risk of bias	Risk of bias	Probably low	Probably low	Probably low	Probably low	Probably high	Probably high	High	High	High	High	High	High	Moderate	Moderate	Probably low	Low	Low	Low	Moderate	Moderate	Unclear	Unclear	Unclear	Unclear	Unclear	Moderate	Moderate	Moderate	Moderate	Moderate	Moderate	Moderate	Moderate	Low	Low	Low	Probably high	Probably high	Probably high	Probably high	Probably high	Probably high	High	High	High	Probably high	Probably high	Probably high
Geographical data	Continent	Europe	Europe	Europe	Europe	Europe	Europe	Europe	Europe	Europe	Europe	Europe	Europe	Europe	Europe	Europe	North America	North America	North America	Europe	Europe	Europe	Europe	Europe	North America	Europe	Oceania	Oceania	Europe	Europe	Europe	Europe	Europe	Europe	Asia	Asia	Asia	Europe	Europe	Europe	Europe	Europe	Europe	Europe	Europe	Europe	Europe	Europe	Europe
	Biome																										temperate	temperate	mediterranian	mediterranian	mediterranian	mediterranian	mediterranian	mediterranian	mediterranian	mediterranian	mediterranian	mediterranian	mediterranian	mediterranian	mediterranian	mediterranian	mediterranian				temperate	mediterranian	temperate
	Country / State	Germany	Germany	Germany	Germany	Germany	Germany	France	France	France	France	France	France	Switzerland	Switzerland	Germany	Minnesota, USA	Minnesota, USA	Minnesota, USA	Sweden	Sweden	France	France	France	Illinois, USA	France	Australia	Australia	France	France	France	France	France	France	Israel	Israel	Israel	France	France	France	France	France	France	France	France	France	France	France	France
	Location	Campus Landau	Campus Landau	Campus Landau	Stixwörth	Bienwald	Neustadt/ Weinstraße	Camargue 1	Camargue 2	Camargue 3	Camargue 1	Camargue 2	Camargue 3	Chiasso 1	Chiasso 2	Leipzig	Pope County	Pope County	Pope County	Nedre Dalälven	Nedre Dalälven	Camargue	Camargue	Camargue	Champaign County	Rhône-Alpes	Coomera	Coomera	Les Saintes-Maries-de-la-Mer	Les Saintes-Maries-de-la-Mer	Les Saintes-Maries-de-la-Mer	Les Saintes-Maries-de-la-Mer	Les Saintes-Maries-de-la-Mer	Les Saintes-Maries-de-la-Mer	Hai-Bar Nature Reserve, Mount Carmel	Hai-Bar Nature Reserve, Mount Carmel	Hai-Bar Nature Reserve, Mount Carmel	Rhône delta 1	Rhône delta 2	Rhône delta 3	Rhône delta 1	Rhône delta 2	Rhône delta 3	All sites	All sites	All sites	Budos	Port-Saint-Louis du Rhône	Colomieu
	Latitude	49°12′13′′N	49°12′13′′N	49°12′13′′N	48°99′47′′N	49°00′N	49°31′08′′N	43°21'56''N	43°21'56''N	43°21'56''N	43°21'56''N	43°21'56''N	43°21'56''N			51°18’15.60” N	45°25'83''N	45°25'83''N	45°25'83''N						40°7'60.00"N		27°51'S	27°51'S	43°29'36,98''N	43°29'36,98''N	43°29'36,98''N	43°29'36,98''N	43°29'36,98''N	43°29'36,98''N	32°45'18″N	32°45'18″N	32°45'18″N	43°22'N	43°22'N	43°22'N	43°22'N	43°22'N	43°22'N				44°32'37,9''N	43°25'27,3''N	45°44'48,7''N
	Longitude	8°31′19′′E	8°31′19′′E	8°31′19′′E	8°27′36′′E	8°15′E	8°31′19′′E	4°48'59''E	4°48'59''E	4°48'59''E	4°48'59''E	4°48'59''E	4°48'59''E			12°21’44.39” E	95°21'81''W	95°21'81''W	95°21'81''W						88°15'0.00"W		153°21'E	153°21'E	4°23'31,83''E	4°23'31,83''E	4°23'31,83''E	4°23'31,83''E	4°23'31,83''E	4°23'31,83''E	35°00'54″E	35°00'54″E	35°00'54″E	4°51'E	4°51'E	4°51'E	4°51'E	4°51'E	4°51'E				00°21'57,4''W	04°47'02,1''E	05°38'02,2''E
Funding body	Organisation name	Deutsche Bundesstiftung Umwelt (DBU), Osnabrück, Germany [32608/01] and the Ministerium für Wissenschaft, Weiterbildung und Kultur Rheinland-Pfalz, Germany	Deutsche Bundesstiftung Umwelt (DBU), Osnabrück, Germany [32608/01] and the Ministerium für Wissenschaft, Weiterbildung und Kultur Rheinland-Pfalz, Germany	Deutsche Bundesstiftung Umwelt (DBU), Osnabrück, Germany [32608/01] and the Ministerium für Wissenschaft, Weiterbildung und Kultur Rheinland-Pfalz, Germany	Deutsche Bundesstiftung Umwelt (DBU), Osnabrück, Germany [32608/01] and the Ministerium für Wissenschaft, Weiterbildung und Kultur Rheinland-Pfalz, Germany	Deutsche Bundesstiftung Umwelt (DBU), Osnabrück, Germany [32608/01] and the Ministerium für Wissenschaft, Weiterbildung und Kultur Rheinland-Pfalz, Germany	Deutsche Bundesstiftung Umwelt (DBU), Osnabrück, Germany [32608/01] and the Ministerium für Wissenschaft, Weiterbildung und Kultur Rheinland-Pfalz, Germany	Parc Naturel Re´gional de Camargue	Parc Naturel Re´gional de Camargue	Parc Naturel Re´gional de Camargue	Parc Naturel Re´gional de Camargue	Parc Naturel Re´gional de Camargue	Parc Naturel Re´gional de Camargue	not reported	not reported	Helmholtz Impulse and Networking Fund through the Helmholtz Interdisciplinary Graduate School for Environmental Research	the Minneapolis-St. Paul Metropolitan Mosquito Control District. Contribution No. 104, Lake Superior Research Institute, University of Wisconsin-Superior, Superior, WI.	the Minneapolis-St. Paul Metropolitan Mosquito Control District. Contribution No. 104, Lake Superior Research Institute, University of Wisconsin-Superior, Superior, WI.	the Minneapolis-St. Paul Metropolitan Mosquito Control District. Contribution No. 104, Lake Superior Research Institute, University of Wisconsin-Superior, Superior, WI.	Swedish Environmental Protection Agency, Swedish Research Council	Swedish Environmental Protection Agency, Swedish Research Council	Parc Natural Régional de Camargue	Parc Natural Régional de Camargue	Parc Natural Régional de Camargue	in part through the Illinois Waste Tire Act and by Abbott Laboratories.	French National Research Agency (ANR) (project ANR-08-CES-006-01 DIBBECO). Guillaume Tetreau was supported by the French Ministry of Research	Local Authorities Research Committee?	Local Authorities Research Committee?	Financial support for this work was provided by the French Ministry for Ecology, Sustainable Development and Spatial Planning through the National Programme for Ecotoxicology (PNETOX). The authors wish to thank Dow AgroSciences for the generous gift of spinosad 120SC and Mr. Girand for giving access to the study site.	Financial support for this work was provided by the French Ministry for Ecology, Sustainable Development and Spatial Planning through the National Programme for Ecotoxicology (PNETOX). The authors wish to thank Dow AgroSciences for the generous gift of spinosad 120SC and Mr. Girand for giving access to the study site.	Financial support for this work was provided by the French Ministry for Ecology, Sustainable Development and Spatial Planning through the National Programme for Ecotoxicology (PNETOX). The authors wish to thank Dow AgroSciences for the generous gift of spinosad 120SC and Mr. Girand for giving access to the study site.	Financial support for this work was provided by the French Ministry for Ecology, Sustainable Development and Spatial Planning through the National Programme for Ecotoxicology (PNETOX). The authors wish to thank Dow AgroSciences for the generous gift of spinosad 120SC and Mr. Girand for giving access to the study site.	Financial support for this work was provided by the French Ministry for Ecology, Sustainable Development and Spatial Planning through the National Programme for Ecotoxicology (PNETOX). The authors wish to thank Dow AgroSciences for the generous gift of spinosad 120SC and Mr. Girand for giving access to the study site.	Financial support for this work was provided by the French Ministry for Ecology, Sustainable Development and Spatial Planning through the National Programme for Ecotoxicology (PNETOX). The authors wish to thank Dow AgroSciences for the generous gift of spinosad 120SC and Mr. Girand for giving access to the study site.	the Israel Science Foundation (ISF) grant 891-12	the Israel Science Foundation (ISF) grant 891-14	the Israel Science Foundation (ISF) grant 891-14	the Ministry of Higher Education, Tunisia	the Ministry of Higher Education, Tunisia	the Ministry of Higher Education, Tunisia	the Ministry of Higher Education, Tunisia	the Ministry of Higher Education, Tunisia	the Ministry of Higher Education, Tunisia	Conseils Départementaux of Morbihan, Loire-Atlantique, Vendée, Charente-Maritime and Gironde; and LIFE+ Programme IMCM (Integrated Mosquito Control and Management) No. LIFE08 ENV/F/000488.	Conseils Départementaux of Morbihan, Loire-Atlantique, Vendée, Charente-Maritime and Gironde; and LIFE+ Programme IMCM (Integrated Mosquito Control and Management) No. LIFE08 ENV/F/000488.	Conseils Départementaux of Morbihan, Loire-Atlantique, Vendée, Charente-Maritime and Gironde; and LIFE+ Programme IMCM (Integrated Mosquito Control and Management) No. LIFE08 ENV/F/000488.	Conseils Départementaux of Morbihan, Loire-Atlantique, Vendée, Charente-Maritime and Gironde; and LIFE+ Programme IMCM (Integrated Mosquito Control and Management) No. LIFE08 ENV/F/000488.	Conseils Départementaux of Morbihan, Loire-Atlantique, Vendée, Charente-Maritime and Gironde; and LIFE+ Programme IMCM (Integrated Mosquito Control and Management) No. LIFE08 ENV/F/000488.	Conseils Départementaux of Morbihan, Loire-Atlantique, Vendée, Charente-Maritime and Gironde; and LIFE+ Programme IMCM (Integrated Mosquito Control and Management) No. LIFE08 ENV/F/000488.
Study results	Temporal coverage	single integrated timepoint	multiple discrete timepoints	multiple discrete timepoints	multiple discrete timepoints	multiple discrete timepoints	multiple discrete timepoints	multiple discrete timepoints	multiple discrete timepoints	multiple discrete timepoints	multiple discrete timepoints	multiple discrete timepoints	multiple discrete timepoints	multiple discrete timepoints	multiple discrete timepoints	multiple discrete timepoints	multiple discrete timepoints	multiple discrete timepoints	multiple discrete timepoints	multiple integrated timepoints	single integrated timepoint	single integrated timepoint	single integrated timepoint	single integrated timepoint	multiple discrete timepoints	multiple discrete timepoints	single discrete timepoint	single discrete timepoint	multiple discrete timepoints	multiple discrete timepoints	multiple discrete timepoints	multiple discrete timepoints	multiple discrete timepoints	multiple discrete timepoints	multiple discrete timepoints	multiple discrete timepoints	multiple discrete timepoints	multiple discrete timepoints	multiple discrete timepoints	multiple discrete timepoints	multiple discrete timepoints	multiple discrete timepoints	multiple discrete timepoints	single integrated timepoint	single integrated timepoint	single integrated timepoint	multiple discrete timepoints	multiple discrete timepoints	multiple discrete timepoints
	Used in MA?	No (meta-analysis not feasible)	yes	yes	yes	yes	yes	No (BA study)	No (BA study)	No (BA study)	No (BA study)	No (BA study)	No (BA study)	No (meta-analysis not feasible)	No (meta-analysis not feasible)	yes	yes	yes	No (no own control)	yes	No (meta-analysis not feasible)	No (meta-analysis not feasible)	No (meta-analysis not feasible)	No (meta-analysis not feasible)	No (meta-analysis not feasible)	No (meta-analysis not feasible)	No (meta-analysis not feasible)	yes	No (no own control)	yes	No (no own control)	yes	No (no own control)	yes	yes	yes	No (meta-analysis not feasible)	No (BA study)	No (BA study)	No (BA study)	No (meta-analysis not feasible)	No (meta-analysis not feasible)	No (meta-analysis not feasible)	No (meta-analysis not feasible)	No (meta-analysis not feasible)	No (meta-analysis not feasible)	No (meta-analysis not feasible)	No (meta-analysis not feasible)	No (meta-analysis not feasible)
	MA comment																	same control for all treatments	same control for all treatments										same control for all treatments	same control for all treatments	same control for all treatments	same control for all treatments	same control for all treatments	same control for all treatments
Reference		Allgeier, S., Kaestel, A., Bruehl Carsten, A., 2019b. Adverse effects of mosquito control using Bacillus thuringiensis var. israelensis: Reduced chironomid abundances in mesocosm, semi-field and field studies. Ecotoxicology and Environmental Safety, 169: 786-796.	Allgeier, S., Kaestel, A., Bruehl Carsten, A., 2019b. Adverse effects of mosquito control using Bacillus thuringiensis var. israelensis: Reduced chironomid abundances in mesocosm, semi-field and field studies. Ecotoxicology and Environmental Safety, 169: 786-796.	Allgeier, S., Kaestel, A., Bruehl Carsten, A., 2019b. Adverse effects of mosquito control using Bacillus thuringiensis var. israelensis: Reduced chironomid abundances in mesocosm, semi-field and field studies. Ecotoxicology and Environmental Safety, 169: 786-796.	Allgeier, S., Kaestel, A., Bruehl Carsten, A., 2019b. Adverse effects of mosquito control using Bacillus thuringiensis var. israelensis: Reduced chironomid abundances in mesocosm, semi-field and field studies. Ecotoxicology and Environmental Safety, 169: 786-796.	Allgeier, S., Kaestel, A., Bruehl Carsten, A., 2019b. Adverse effects of mosquito control using Bacillus thuringiensis var. israelensis: Reduced chironomid abundances in mesocosm, semi-field and field studies. Ecotoxicology and Environmental Safety, 169: 786-796.	Allgeier, S., Kaestel, A., Bruehl Carsten, A., 2019b. Adverse effects of mosquito control using Bacillus thuringiensis var. israelensis: Reduced chironomid abundances in mesocosm, semi-field and field studies. Ecotoxicology and Environmental Safety, 169: 786-796.	Fayolle, S., Bertrand, C., Logez, M., Franquet, E., 2015. Does mosquito control by Bti spraying affect the phytoplankton community? A 5-year study in Camargue temporary wetlands (France). Annales De Limnologie-International Journal of Limnology, 51(3): 189-198.	Fayolle, S., Bertrand, C., Logez, M., Franquet, E., 2015. Does mosquito control by Bti spraying affect the phytoplankton community? A 5-year study in Camargue temporary wetlands (France). Annales De Limnologie-International Journal of Limnology, 51(3): 189-198.	Fayolle, S., Bertrand, C., Logez, M., Franquet, E., 2015. Does mosquito control by Bti spraying affect the phytoplankton community? A 5-year study in Camargue temporary wetlands (France). Annales De Limnologie-International Journal of Limnology, 51(3): 189-198.	Fayolle, S., Bertrand, C., Logez, M., Franquet, E., 2015. Does mosquito control by Bti spraying affect the phytoplankton community? A 5-year study in Camargue temporary wetlands (France). Annales De Limnologie-International Journal of Limnology, 51(3): 189-198.	Fayolle, S., Bertrand, C., Logez, M., Franquet, E., 2015. Does mosquito control by Bti spraying affect the phytoplankton community? A 5-year study in Camargue temporary wetlands (France). Annales De Limnologie-International Journal of Limnology, 51(3): 189-198.	Fayolle, S., Bertrand, C., Logez, M., Franquet, E., 2015. Does mosquito control by Bti spraying affect the phytoplankton community? A 5-year study in Camargue temporary wetlands (France). Annales De Limnologie-International Journal of Limnology, 51(3): 189-198.	Guidi, V., Lehner, A., Luethy, P., Tonolla, M., 2013. Dynamics of Bacillus thuringiensis var. israelensis and Lysinibacillus sphaericus Spores in Urban Catch Basins after Simultaneous Application against Mosquito Larvae. Plos One, 8(2).	Guidi, V., Lehner, A., Luethy, P., Tonolla, M., 2013. Dynamics of Bacillus thuringiensis var. israelensis and Lysinibacillus sphaericus Spores in Urban Catch Basins after Simultaneous Application against Mosquito Larvae. Plos One, 8(2).	Kroeger, I., Liess, M., Dziock, F., Duquesne, S., 2013b. Sustainable control of mosquito larvae in the field by the combined actions of the biological insecticide Bti and natural competitors. Journal of Vector Ecology, 38(1): 82-89.	Liber, K., Schmude, K.L., Rau, D.M., 1998. Toxicity of Bacillus thuringiensis var. israelensis to chironomids in pond mesocosms. Ecotoxicology, 7(6): 343-354.	Liber, K., Schmude, K.L., Rau, D.M., 1998. Toxicity of Bacillus thuringiensis var. israelensis to chironomids in pond mesocosms. Ecotoxicology, 7(6): 343-354.	Liber, K., Schmude, K.L., Rau, D.M., 1998. Toxicity of Bacillus thuringiensis var. israelensis to chironomids in pond mesocosms. Ecotoxicology, 7(6): 343-354.	Lundstrom, J.O., Brodin, Y., Schafer, M.L., Vinnersten, T.Z.P., Ostman, O., 2010a. High species richness of Chironomidae (Diptera) in temporary flooded wetlands associated with high species turn-over rates. Bulletin of Entomological Research, 100(4): 433-444.	Lundstrom, J.O., Brodin, Y., Schafer, M.L., Vinnersten, T.Z.P., Ostman, O., 2010a. High species richness of Chironomidae (Diptera) in temporary flooded wetlands associated with high species turn-over rates. Bulletin of Entomological Research, 100(4): 433-444.	Poulin, B., Lefebvre, G., Paz, L., 2010. Red flag for green spray: adverse trophic effects of Bti on breeding birds. Journal of Applied Ecology, 47(4): 884-889.	Poulin, B., Lefebvre, G., Paz, L., 2010. Red flag for green spray: adverse trophic effects of Bti on breeding birds. Journal of Applied Ecology, 47(4): 884-889.	Poulin, B., 2012. Indirect effects of bioinsecticides on the nontarget fauna: The Camargue experiment calls for future research. Acta Oecologica-International Journal of Ecology, 44: 28-32.	Siegel, J.P., Smith, A.R., Novak, R.J., 2001. Recovery of commercially produced Bacillus thuringiensis var. israelensis and Bacillus sphaericus from tires and prevalence of Bacilli in artificial and natural containers. Journal of the American Mosquito Control Association, 17(1): 33-41.	Tetreau, G. et al., 2012. Fate of Bacillus thuringiensis subsp israelensis in the Field: Evidence for Spore Recycling and Differential Persistence of Toxins in Leaf Litter. Applied and Environmental Microbiology, 78(23): 8362-8367.	Brown, M.D., Thomas, D., Mason, P., Greenwood, J.G., Kay, B.H., 1999. Laboratory and field evaluation of the efficacy of four insecticides for Aedes vigilax (Diptera : Culicidae) and toxicity to the nontarget shrimp Leander tenuicornis (Decapoda : Palaemonidae). Journal of Economic Entomology, 92(5): 1045-1051.	Brown, M.D., Thomas, D., Mason, P., Greenwood, J.G., Kay, B.H., 1999. Laboratory and field evaluation of the efficacy of four insecticides for Aedes vigilax (Diptera : Culicidae) and toxicity to the nontarget shrimp Leander tenuicornis (Decapoda : Palaemonidae). Journal of Economic Entomology, 92(5): 1045-1051.	Duchet, C., Caquet, T., Franquet, E., Lagneau, C., Lagadic, L., 2010a. Influence of environmental factors on the response of a natural population of Daphnia magna (Crustacea: Cladocera) to spinosad and Bacillus thuringiensis israelensis in Mediterranean coastal wetlands. Environmental Pollution, 158(5): 1825-1833.	Duchet, C., Caquet, T., Franquet, E., Lagneau, C., Lagadic, L., 2010a. Influence of environmental factors on the response of a natural population of Daphnia magna (Crustacea: Cladocera) to spinosad and Bacillus thuringiensis israelensis in Mediterranean coastal wetlands. Environmental Pollution, 158(5): 1825-1833.	Duchet, C., Caquet, T., Franquet, E., Lagneau, C., Lagadic, L., 2010a. Influence of environmental factors on the response of a natural population of Daphnia magna (Crustacea: Cladocera) to spinosad and Bacillus thuringiensis israelensis in Mediterranean coastal wetlands. Environmental Pollution, 158(5): 1825-1833.	Duchet, C., Caquet, T., Franquet, E., Lagneau, C., Lagadic, L., 2010a. Influence of environmental factors on the response of a natural population of Daphnia magna (Crustacea: Cladocera) to spinosad and Bacillus thuringiensis israelensis in Mediterranean coastal wetlands. Environmental Pollution, 158(5): 1825-1833.	Duchet, C., Caquet, T., Franquet, E., Lagneau, C., Lagadic, L., 2010a. Influence of environmental factors on the response of a natural population of Daphnia magna (Crustacea: Cladocera) to spinosad and Bacillus thuringiensis israelensis in Mediterranean coastal wetlands. Environmental Pollution, 158(5): 1825-1833.	Duchet, C., Caquet, T., Franquet, E., Lagneau, C., Lagadic, L., 2010a. Influence of environmental factors on the response of a natural population of Daphnia magna (Crustacea: Cladocera) to spinosad and Bacillus thuringiensis israelensis in Mediterranean coastal wetlands. Environmental Pollution, 158(5): 1825-1833.	Duchet, C. et al., 2018. Pesticide-mediated trophic cascade and an ecological trap for mosquitoes. Ecosphere, 9(4).	Duchet, C. et al., 2018. Pesticide-mediated trophic cascade and an ecological trap for mosquitoes. Ecosphere, 9(4).	Duchet, C. et al., 2018. Pesticide-mediated trophic cascade and an ecological trap for mosquitoes. Ecosphere, 9(4).	Hajaij, M. et al., 2005. Low persistence of Bacillus thuringiensis serovar israelensis spores in four mosquito biotopes of a salt marsh in southern france. Microbial Ecology, 50(4): 475-487.	Hajaij, M. et al., 2005. Low persistence of Bacillus thuringiensis serovar israelensis spores in four mosquito biotopes of a salt marsh in southern france. Microbial Ecology, 50(4): 475-487.	Hajaij, M. et al., 2005. Low persistence of Bacillus thuringiensis serovar israelensis spores in four mosquito biotopes of a salt marsh in southern france. Microbial Ecology, 50(4): 475-487.	Hajaij, M. et al., 2005. Low persistence of Bacillus thuringiensis serovar israelensis spores in four mosquito biotopes of a salt marsh in southern france. Microbial Ecology, 50(4): 475-487.	Hajaij, M. et al., 2005. Low persistence of Bacillus thuringiensis serovar israelensis spores in four mosquito biotopes of a salt marsh in southern france. Microbial Ecology, 50(4): 475-487.	Hajaij, M. et al., 2005. Low persistence of Bacillus thuringiensis serovar israelensis spores in four mosquito biotopes of a salt marsh in southern france. Microbial Ecology, 50(4): 475-487.	Lagadic, L. et al., 2016. No association between the use of Bti for mosquito control and the dynamics of non-target aquatic invertebrates in French coastal and continental wetlands. Science of the Total Environment, 553: 486-494.	Lagadic, L. et al., 2016. No association between the use of Bti for mosquito control and the dynamics of non-target aquatic invertebrates in French coastal and continental wetlands. Science of the Total Environment, 553: 486-494.	Lagadic, L. et al., 2016. No association between the use of Bti for mosquito control and the dynamics of non-target aquatic invertebrates in French coastal and continental wetlands. Science of the Total Environment, 553: 486-494.	Lagadic, L. et al., 2016. No association between the use of Bti for mosquito control and the dynamics of non-target aquatic invertebrates in French coastal and continental wetlands. Science of the Total Environment, 553: 486-494.	Lagadic, L. et al., 2016. No association between the use of Bti for mosquito control and the dynamics of non-target aquatic invertebrates in French coastal and continental wetlands. Science of the Total Environment, 553: 486-494.	Lagadic, L. et al., 2016. No association between the use of Bti for mosquito control and the dynamics of non-target aquatic invertebrates in French coastal and continental wetlands. Science of the Total Environment, 553: 486-494.
	1) days after first treatment
[truncated: 235 more columns]

## Sheet: Life history
Life history	Article ID_study #	41237684_3	41237684_4	41237684_5	41237684_6	41239417_2	41239417_3	41240166_2	41238040_1	41239491_1	41240121_2	41240121_3	41240121_4	41242371_1	41242371_2	41238456_1	41238456_2	41240344_2	41241034_1	41237967_1	41242747_1	41242616_1	41238148_8	41238148_9	41238776_2	41238457_1	41238457_2	41238818_1	42939213_1	42939213_2	42939213_3	42939213_8	42939213_10	41239342_1	41239932_2	41360268_1	41360268_2	41360268_3	71697956_1	41242898_1	41242898_2	41242898_3	41242898_4	41243366_1
	Short title	Allgeier (2019)	Allgeier (2019)	Allgeier (2019)	Allgeier (2019)	Liber (1998)	Liber (1998)	Poulin (2010)	Brown (1999)	Lundström (2010b)	Pont (1999)	Pont (1999)	Pont (1999)	Theissinger (2018)	Theissinger (2018)	Duchet (2010b)	Duchet (2010b)	Roberts (1995)	Vinnersten (2010)	Bond (2004)	Garcia (1980)	Burgoyne (1985)	Charbonneau (1994)	Charbonneau (1994)	Gunasekaran (2004)	Duchet (2015)	Duchet (2015)	Hanowski (1997)	Allgeier (2019b)	Allgeier (2019b)	Allgeier (2019b)	Allgeier (2019b)	Allgeier (2019b)	Lawler (1999)	Olejnicek (1986)	Sinegre (1990)	Sinegre (1990)	Sinegre (1990)	Strasburg (2021)	Lake (1982)	Lake (1982)	Lake (1982)	Lake (1982)	Zgomba (1983)
	Title	Adverse effects of mosquito control using Bacillus thuringiensis var. israelensis: Reduced chironomid abundances in mesocosm, semi-field and field studies	Adverse effects of mosquito control using Bacillus thuringiensis var. israelensis: Reduced chironomid abundances in mesocosm, semi-field and field studies	Adverse effects of mosquito control using Bacillus thuringiensis var. israelensis: Reduced chironomid abundances in mesocosm, semi-field and field studies	Adverse effects of mosquito control using Bacillus thuringiensis var. israelensis: Reduced chironomid abundances in mesocosm, semi-field and field studies	Toxicity of Bacillus thuringiensis var. israelensis to chironomids in pond mesocosms	Toxicity of Bacillus thuringiensis var. israelensis to chironomids in pond mesocosms	Red flag for green spray: adverse trophic effects of Bti on breeding birds	Laboratory and field evaluation of the efficacy of four insecticides for Aedes vigilax (Diptera : Culicidae) and toxicity to the nontarget shrimp Leander tenuicornis (Decapoda : Palaemonidae)	Production of wetland Chironomidae (Diptera) and the effects of using Bacillus thuringiensis israelensis for mosquito control	Impact of different Bacillus thuringiensis variety israelensis treatments on a chironomid (Diptera Chironomidae) community in a temporary marsh	Impact of different Bacillus thuringiensis variety israelensis treatments on a chironomid (Diptera Chironomidae) community in a temporary marsh	Impact of different Bacillus thuringiensis variety israelensis treatments on a chironomid (Diptera Chironomidae) community in a temporary marsh	Using DNA metabarcoding for assessing chironomid diversity and community change in mosquito controlled temporary wetlands	Using DNA metabarcoding for assessing chironomid diversity and community change in mosquito controlled temporary wetlands	Population-level effects of spinosad and Bacillus thuringiensis israelensis in Daphnia pulex and Daphnia magna: comparison of laboratory and field microcosm exposure conditions	Population-level effects of spinosad and Bacillus thuringiensis israelensis in Daphnia pulex and Daphnia magna: comparison of laboratory and field microcosm exposure conditions	Salt-marsh crustaceans, gammarus-duebeni and palaemonetes-varians as predators of mosquito larvae and their reaction to bacillus-thuringiensis subsp israelensis	A six-year study of insect emergence from temporary flooded wetlands in central Sweden, with and without Bti-based mosquito control	The naturally derived insecticide spinosad is highly toxic to Aedes and Anopheles mosquito larvae	Studies on the toxicity of Bacillus thuringiensis var. israelensis against organisms found in association with mosquito larvae	Tundra mosquito control - an impossible dream?	EFFECTS OF BACILLUS-THURINGIENSIS VAR ISRAELENSIS ON NONTARGET BENTHIC ORGANISMS IN A LENTIC HABITAT AND FACTORS AFFECTING THE EFFICACY OF THE LARVICIDE	EFFECTS OF BACILLUS-THURINGIENSIS VAR ISRAELENSIS ON NONTARGET BENTHIC ORGANISMS IN A LENTIC HABITAT AND FACTORS AFFECTING THE EFFICACY OF THE LARVICIDE	Laboratory and field evaluation of Teknar HP-D, a biolarvicidal formulation of Bacillus thuringiensis ssp israelensis, against mosquito vectors	Effects of Bacillus thuringiensis israelensis and spinosad on adult emergence of the non-biting midges Polypedilum nubifer (Skuse) and Tanytarsus curticornis Kieffer (Diptera: Chironomidae) in coastal wetlands	Effects of Bacillus thuringiensis israelensis and spinosad on adult emergence of the non-biting midges Polypedilum nubifer (Skuse) and Tanytarsus curticornis Kieffer (Diptera: Chironomidae) in coastal wetlands	Do mosquito control treatments of wetlands affect red-winged blackbird (Agelaius phoeniceus) growth, reproduction, or behavior?	Mosquito control based on Bacillus thuringiensis israelensis (Bti) interrupts artificial wetland food chains	Mosquito control based on Bacillus thuringiensis israelensis (Bti) interrupts artificial wetland food chains	Mosquito control based on Bacillus thuringiensis israelensis (Bti) interrupts artificial wetland food chains	Mosquito control based on Bacillus thuringiensis israelensis (Bti) interrupts artificial wetland food chains	Mosquito control based on Bacillus thuringiensis israelensis (Bti) interrupts artificial wetland food chains	Field efficacy and nontarget effects of the mosquito Larvicides temephos, methoprene, and Bacillus thuringiensis var. israelensis in Florida mangrove swamps	THE INFLUENCE OF BACILLUS-THURINGIENSIS VAR ISRAELENSIS ON THE MOSQUITO PREDATOR NOTONECTA-GLAUCA	Sensibilité de trois espèces de Chironomus (Diptera) à huit insecticides utilisés en démoustication	Sensibilité de trois espèces de Chironomus (Diptera) à huit insecticides utilisés en démoustication	Sensibilité de trois espèces de Chironomus (Diptera) à huit insecticides utilisés en démoustication	Effects of Trematode Parasites on Snails and Northern Leopard Frogs (Lithobates pipiens) in Pesticide-Exposed Mesocosm Communities	Field tests of Bacillus thuringiensis var. israelensis De Barjarac in micromarsh pools, Delaware, 1980	Field tests of Bacillus thuringiensis var. israelensis De Barjarac in micromarsh pools, Delaware, 1980	Field tests of Bacillus thuringiensis var. israelensis De Barjarac in micromarsh pools, Delaware, 1980	Field tests of Bacillus thuringiensis var. israelensis De Barjarac in micromarsh pools, Delaware, 1980	Effects of some larvicides used in mosquito control on Collembola
Basic information	Study name	Mesocosm	Semi-field	Forest	Meadow	5X	10X	House Martins	Field Bioassay	River Dalälven	Emergent 1	Emergent 2	Emergent 3	Neustadt-Geinsheim1	Neustadt-Geinsheim2	Camargue	Morbihan	feeding experiment	Dalälven floodplain	Field trial 2	California	Alaska	static toxicity tests 3-5	static toxicity tests 3-5	LC80	0.16 µl/l	0.50 µl/l	Wright County	Experiment 1 PC	Experiment 1 N	Experiment 1 ND	Experiment 1	Experiment 2	Sanibel Island	Notonecta	Dose 1	Dose 2	Dose 3	Parasite-pestiside	Notonecta test	Notonecta test	Notonecta test	Notonecta test	Vojvodina
	Studied organism(s)	Chironomidae	Chironomidae	Chironomidae	Chironomidae	Chironominae,Orthocladiinae, Tanypodinae	Chironominae,Orthocladiinae, Tanypodinae	House martin (Delichon urbicum)	Shrimp (Leander tenuicornis)	Chironomidae	Chironomidae	Chironomidae	Chironomidae	Chironomidae	Chironomidae	Daphnia magna	Daphnia pulex	Gammarus duebeni, Palaemonetes varians	emerging insects	Chironomidae	Vertebrates, Invertebrates	aquatic Invertebrates	Chironomidae	Chironomidae	Notonecta sp., Diplonychus indicus, Gambusia affinis	Chironomidae	Chironomidae	Bird	Chironomidae	Chironomidae	Chironomidae	Newts, dragonfly	Chironomidae	amphipods, invertebrate community	Notonecta glauca	Chironomids	Chironomids	Chironomids	Northern leopard frog	Notonecta	Notonecta	Notonecta	Notonecta	Collembola
	Response category	life history	life history	life history	life history	life history	life history	life history	life history	life history	life history	life history	life history	life history	life history	life history	life history	life history	life history	life history	life history	life history	life history	life history	life history	life history	life history	life history	life history	life history	life history	life history	life history	life history	life history	life history	life history	life history	life history	life history	life history	life history	life history	life history
	Response variable	emergence	emergence	emergence	emergence	emergence	emergence	clutch size,hatch rate,fledgeling success,breeding success	mortality	emergence	emergence	emergence	emergence	emergence	emergence	population growth rate,survival	population growth rate,survival	survival	density	reduction in reproduction,weeks of no reproduction	mortality	mortality	mortality	mortality	survival	cumulative emergence	cumulative emergence	clutch size,hatch rate,survival,fledgeling success,net bird	emergence	emergence	emergence	survival	emergence	survival	survival	density	density	density	survival,survival to metamorphosis	survival	survival	survival	survival	survival
	Resp. var. unit	n/mesocosm	n/enclosure	n/ditch	n/trap	n/m2	n/m2	n	%	n/m2/yr	n/trap	n/trap	n/trap	n/trap	n/trap	lambda,no unit	lambda,no unit	n	n/m2	%,n	%	no unit presented	%	%	number	number/m2	number/m2	n,no unit,no unit,n,n	unclear	unclear	unclear	%	unclear	%	%	number of individuals	number of individuals	number of individuals	n	n	n	n	n	n
	Comparator	No treatment	No treatment	No treatment	No treatment	No treatment	No treatment	No treatment	No treatment	No treatment	No treatment	No treatment	No treatment	No treatment	First year untreated	No treatment	No treatment	No nontrol	No treatment	No treatment	No treatment	none	No treatment	No treatment	no treatment	no treatment	no treatment	no treatment	no treatment	no treatment	no treatment	no treatment	no treatment	no treatment	no treatment	no treatment	no treatment	no treatment	no treatment	no treatment	no treatment	no treatment	no treatment	no treatment
	Data location	Figure 2, Figure 3	Figure 3	Figure 3	Figure 3	Table 6	Table 6	Figure 4	Table 2	Figure 4	Table 2	Table 2	Table 2	Figure 2	Figure 2	Figure 3b, Figure 5	Figure 3a, Figure 5	Table 1	Figure 1	Table 1	Table 1		Table 6	Table 6	Table 3,Table 4	Table 1, Table 2	Table 1, Table 2	Table 1	Figure 2, Table S2	Figure 2, Table S2	Figure 2, Table S2	Figure 3	Figure S9	Figure 2	Text	Figure 3	Figure 3	Figure 3	Table 1, Figure 4	text, p. 117	text, p. 117	text, p. 117	text, p. 117	Table 1, Table 2
External validity	Type of study	Field mesocosm	Experimental field study	Control programme field study	Control programme field study	Experimental field study	Experimental field study	Control programme field study	Field mesocosm	Experimental field study	Experimental field study	Experimental field study	Experimental field study	Control programme field study	Control programme field study	Field mesocosm	Field mesocosm	Lab mesocosm	Control programme field study	Field mesocosm	Field mesocosm	Experimental field study	Field mesocosm	Field mesocosm	Lab mesocosm	Experimental field study	Experimental field study	Experimental field study	Field mesocosm	Field mesocosm	Field mesocosm	Field mesocosm	Field mesocosm	Control programme field study	Lab mesocosm	Field mesocosm	Field mesocosm	Field mesocosm	Field mesocosm	Field mesocosm	Field mesocosm	Field mesocosm	Field mesocosm	Experimental field study
	Type of habitat	Constructed/Artificial	Temporary flooded wetland	Temporary flooded wetland	Temporary flooded wetland	Permanent wetland	Permanent wetland	Built environment	Temporary oligohaline pool	Temporary flooded wetland	Temporary oligohaline pool	Temporary oligohaline pool	Temporary oligohaline pool	Temporary flooded wetland	Temporary flooded wetland	Temporary oligohaline pool	Temporary oligohaline pool	Other	Temporary flooded wetland	Constructed/Artificial	Constructed/Artificial	Other	Pond	Pond	Constructed/Artificial	Temporary flooded wetland	Temporary flooded wetland	Permanent wetland	Constructed/Artificial	Constructed/Artificial	Constructed/Artificial	Constructed/Artificial	Constructed/Artificial	Permanent wetland	Constructed/Artificial	Temporary flooded wetland	Temporary flooded wetland	Temporary flooded wetland	Pond	Pond	Pond	Pond	Pond	Pond
	Type of ecosystem	Freshwater	Freshwater	Freshwater	Freshwater	Freshwater	Freshwater	Terrestrial	Brackish	Freshwater	Brackish	Brackish	Brackish	Freshwater	Freshwater	Brackish	Brackish	Salt water	Freshwater	Freshwater	Aquatic/Terrestrial	Freshwater	Freshwater	Freshwater	freshwater	Brackish	Brackish	Freshwater	Freshwater	Freshwater	Freshwater	Freshwater	Freshwater	Salt water	Freshwater	Freshwater	Freshwater	Freshwater	Freshwater	Freshwater	Freshwater	Freshwater	Freshwater	Freshwater
	Area (m2)								4	nr	200	200	200	Not reported	Not reported	0.25	0.25	>1		nr		100-200	<1	<1	250mL	nor relevant as enclosures where used in a natrual system; size of enclusures 0,125m3	nor relevant as enclosures where used in a natrual system; size of enclusures 0,125m3	min 10000	0.28	0.28	0.28	0.28	0.28	32000-276000		0.25	0.25	0.25	2.68666	0.7056	0.7056	0.7056	0.7056
	Scale of studied areas (m2)	< 1	< 1	1 001-10 000	Not reported	1-10	1-10	Not reported	1-10	Not reported	101-1 000	101-1 000	101-1 000	Not reported	Not reported	< 1	< 1	< 1	> 10 000	< 1	< 1	Not reported	< 1	< 1	<1	< 1	< 1	> 10 000	< 1	< 1	< 1	< 1	< 1	> 10 000	< 1	< 1	< 1	< 1	1-10	< 1	< 1	< 1	< 1
	Water mean depth (m)	0.25	0.6	<0,5	0,2-0,3	0.76	0.76	N/A	0.15	nr	0.125	0.125	0.125	Not reported	Not reported	0.5	0.5			nr	nr	not reported	unclear	unclear		0.3	0.3		0.25	0.25	0.25	0.25	0.25			0.35	0.35	0.35		0.2	0.2	0.2	0.2
	Commercial product	VectoBac® WG	Bti IcyPearls®	VectoBac® WG	Bti IcyPearls®	VectoBac G	VectoBac G	VectoBac 12AS	VectBac 12AS	VectoBac G	VectoBac	VectoBac	VectoBac	IcyPearls (Vectobac WG)	IcyPearls (Vectobac WG)	VectoBac 12AS	VectoBac 12AS	Bactimos	VectoBac G	VectoBac AS	Sandoz (WDC-I), Goldberg (ONR60) and Abbott (6108)	not reported	Vectobac G	Vectobac G	Teknar HP-D	Vectobacs 12AS	Vectobacs 12AS	Vectobac-G	VectoBac®WG granules	VectoBac®WG granules	VectoBac®WG granules	VectoBac®WG granules	VectoBac®WG suspension	Vectobac G	unclear	Vectolex	Vectolex	Vectolex	Mosquito Dunk	Abbott Laboratories ABG-6108D	Abbott Laboratories ABG-6108D	Abbott Laboratories ABG-6108D	Abbott Laboratories ABG-6108D	Teknar Aqueon
	Strength (ITU/mg)	3000 ITU/mg				200	200	1200	1200	nr	1200	1200	1200	Not reported	Not reported	1200			200		nr	not reported	200	200		1200	1200	not reported	3000	3000	3000	3000		200					nr	nr	nr	nr	nr	1500
	Application rate (109 ITU/ha)	2.88	1.44	1.2	2.88	9	18	3	1.279	3	2.4	4.8	9.6	1.44	1.44	unclear	unclear	unclear	2.8	unclear	unclear	unclear	1.12	5.6	0.005303	0.96	3	unclear	2.88	2.88	2.88	2.88	2.88	1.1212	unclear	unclear	unclear	unclear	unclear	unclear	unclear	unclear	unclear	unclear
	Application rate (other unit)	1740				45	90	2.5	N/A		2	4	8			0.5	0.5	up to 1 mg/mL	13-15 kg/ha	1		unclear	5.6	28	0.007015	0.8	2.5	1	34.8	34.8	34.8	34.8	870	5.606	2,81 * 10^7-10^8	1	3	9	1.161/2.6	0.25	0.5	1	1.5	2
	other unit	ITU/L				kg/ha	kg/ha	l/ha	N/A		l/ha	l/ha	l/ha			µg/l	µg/l			l/ha			kg/ha	kg/ha	ppm	L/ha	L/ha	g/ha	mg/0,28 m2	mg/0,28 m2	mg/0,28 m2	mg/0,28 m2	mg IcePearls/0,28 m2	kg/ha	spores per dcl	l/ha	l/ha	l/ha	g active ingredient/m2	kg/ha	kg/ha	kg/ha	kg/ha	L
	Environmental concentration							Not reported			1.6	3.3	6.7							1.3	1e7, 1e6, 1e5	not reported	not reported	not reported	8.418			not reported
	unit										mg/l	mg/l	mg/l							µl/l	spores/ml	likley the recommended amount, which is not reported			ITU/l			not reported
	Frequency of applications per year (range)	1	2	1	1	2	2	29-46	1	0-2	1	1	1	1-2	1-3	1	1	1	unclear	unclear	1-3	1	1	1	1	1	1	2	1	1	1	1	2	1	unclear	1	1	1	1	2	2	2	2	1
	Averge frequency	1	2	1	1	2	2	37	1	0.67	1	1	1	1.5	2.5	1	1	1	unclear	unclear	1.5	unclear	1	1	1	1	1	2	1	1	1	1	2	1	unclear	1	1	1	1	2	2	2	2	1
	Target species group	Mosquito	Mosquito	Mosquito	Mosquito	Mosquito	Mosquito	Mosquito	Mosquito	Mosquito	Not specified	Not specified	Not specified	Mosquito	Mosquito	Mosquito	Mosquito		Mosquito	Mosquito	Mosquito	Mosquito	Mosquito	Mosquito	Mosquito	Mosquito	Mosquito	Mosquito	Mosquito	Mosquito	Mosquito	Mosquito	Mosquito	Mosquito	Mosquito	Mosquito	Mosquito	Mosquito	Mosquito	Mosquito	Mosquito	Mosquito	Mosquito	Mosquito
	Target species	Unspec. Mosquitoes	Unspec. Mosquitoes	Unspec. Mosquitoes	Unspec. Mosquitoes	Unspec. Mosquitoes	Unspec. Mosquitoes	Unspec. Mosquitoes	Aedes vigilax	Aedes sticticus	Not specified	Not specified	Not specified	Not specified	Not specified	unknown	unknown		Aedes sticticus	Aedes aegypti, Culex spp	Culex pipiens	Culiseta; Aedes			Anopheles stephensi, Culex quinquefasciatus and Aedes aegypti	Nematocera dipterans	Nematocera dipterans	unclear	Culex pipiens	Culex pipiens	Culex pipiens	Culex pipiens	Culex pipiens	Aides taeniorhynchus.	Culex pipiens				nr					Unspec. Mosquitoes
	Mosquito mortality (%)								100		Not reported	Not reported	Not reported	97.3161	97.3161	unknown	unknown	Not reported		0-22	Not reported	100% within 12 h	87	100	LC50 and LC80 used, but mortality not reported	not reported	not reported	69-88	45% reduction of emergence	45% reduction of emergence	45% reduction of emergence	45% reduction of emergence	45% reduction of emergence	40-100	100	Not reported	Not reported	Not reported	Not reported					Not reported
	Mosquito mortality class	80-90 %	<60 %	>90 %	>90 %	Not reported	Not reported	Not reported	>90 %	>90 %	Not reported	Not reported	Not reported	>90 %	>90 %	Not reported	Not reported	Not reported	>90 %	<60 %	Not reported	>90 %	80-90 %	>90 %	Not reported	not reported	not reported	80-90 %	<60 %	<60 %	<60 %	<60 %	<60 %	60-79 %	>90 %	Not reported	Not reported	Not reported	Not reported	>90 %	>90 %	>90 %	>90 %	Not reported
	Comment on external validity					Mortality of Aedes atropalpus (100%) tested for equivalent doses in lab.	Mortality of Aedes atropalpus (100%) tested for equivalent doses in lab.	Mortality of target mosquitoes is not reported but mosquito nuisance is expected to be reduced by 90%.		Low application frequency								Lab study			the dosages received by the non-target test animals in Table 1 ranged from about 50 to several hundred times the LD50 for the laboratory strain of Cx. pipiens, and likewise for most wild larval Cider and Aedes, spp. tested elsewhere.		use of field collected individuals	use of field collected individuals		field enclosures of 0.125m3	field enclosures of 0.125m3	Application rate in ITU/ha unclear						mangrove ecosystem	lab study; most information not relevant	Vectolex is now a Bacillus Sphaericus product, but the paper reports that the product used was a Bacillus thuringiensis H14 product.	Vectolex is now a Bacillus Sphaericus product, but the paper reports that the product used was a Bacillus thuringiensis H14 product.	Vectolex is now a Bacillus Sphaericus product, but the paper reports that the product used was a Bacillus thuringiensis H14 product.
Study design	Experimental design	BACI	CI	CI	BACI	BACI	BACI	BACI	CI	CI	CI	CI	CI	CI	CI	BACI	BACI	Other	CI	CI	BA	BA	CI	CI	CI	CI	CI	CI	CI	CI	CI	CI	CI	BACI	CI	BACI	BACI	BACI	CI	CI	CI	CI	CI	BACI
	Number of spatial replicates	8	12	4	1	3	3	2	3	3	4	4	4	1	3	5	5	2	3	8	2-6	3	3	3	15	5	5	9	8	8	8	8	8	3	35	1	1	1		1	1	1	1	4
	Number of sampling points per replicate	1	1	3	12	8	8	unclear	1	4	1	1	1	5	5	20	20	whole system	4	1	1	not reported	1	1	2	1	1	unclear	not reported	not reported	not reported	not reported	not reported			1	1	1		7	7	7	7	8
	Type of replicate	True	True	True	Pseudo	True	True	True	True	True	True	True	True	Pseudo	True	True	True	True	True	True	True		True	True	True	True	True	True	True	True	True	True	True	True	True	none	none	none	True	Pseudo	Pseudo	Pseudo	Pseudo	Pseudo
Sampling strategy	Start of treatment	42134	42494	42083	42458	1995-06-22	34872	2006	nr	nr	32316	32316	32316	41374	41374	38574	38867		2002	37809		1983	1989	1989	2002	2005	2005	1991	May 10 2015	May 10 2015	May 10 2015	May 10 2015	May 26 & June 8 2016	unclear										1981
	End of treatment	42134	42514	42090	42458	34893	34893	2009	nr	nr	32316	32316	32316	41374	41374	38574	38867			unclear		1984	1990	1990	2002	2005	2005	1993						1997-05-14										1982
	Years of treatment	1	1	Unclear	Unclear	1	1	4	1	unclear	1	1	1	20	20	unclear	unclear	1	6	1	1	1	1	1	1	1	1	3	1	1	1	1	1	unclear	1	1	1	1	1	1	1	1	1	2
	Start of study	2015	42494	42114	42443	34871	34871	39944	nr	2002	32314	32314	32314	41365	41365	38574	38867		2002 May - September	37809		1983				August 10 2005	August 10 2005	1998	May 08 2015	May 08 2015	May 08 2015	May 08 2015	May 25 2016	May 12 1997										1981
	End of study	2015	42599	42150	42547	34925	34925	40042	nr	2007	32324	32324	32324	41456	41456	38576	38869		2007 May - September	37957		1984						1993	July 12 2015	July 12 2015	July 12 2015	July 12 2015	July 08 2016	May 20 1997										1982
	Years of study	1	1	1	1	1	1	1	1	6	1	1	1	1	1	1	1	1	6	1	1	1	1	1	1	1	1	6	1	1	1	1	1	1	1	1	1	1	1	1	1	1	1	2
	Study length each year (range, days)1)	49	105	36	104	53	53	98	1		12	12	12	91	91	2	2	7	150	148	1-60	unclear	2	2	5	21	21	unclear	45	45	45	50	41	4	1	30	30	30	119	26	26	26	26	7
	Study length each year (days)	49	105	36	104	53	53	98	1	133	12	12	12	91	91	2	2	7	150	148	depending on species	unclear	2	2	5	21	21	unclear	45	45	45	50	41	4	1	30	30	30	119	26	26	26	26	7
	Sampling frequency before 1st treatment	1	0	0	2	1	1	unclear	0	variable	0	0	0	0	0	1	1	0		unclear	0	unclear	0	0	0	1	1	3 years	1	1	1	1	1	1	0	1	1	1		0	0	0	0	1
	Sampling frequency after 1st treatment	5	15	5	13	9	9	unclear	1	variable	7	7	7	13	13	1	1	4	weekly	weekly	1	unclear	1	1	3	9	9	3 years	5	5	5	5	6	4	1	7	7	7	1	26	26	26	26	3
	Comment on sampling strategy					very good	very good							1 control and 3 replicates of treatment.											please note the bugs have been fed with those laeve of Cx quinquefasciatus that survived the exposure to BtI causing either 50% or 80% mortality; indirect effects are assessed; eperiment was repeated twice but variables are reported together	as enclosures were pkaced in one system, they might be considered as pseudoreplicates per se; I would argue that they are not and or indipendent systems as ther was no further exchange with the surrounding water and thus among replicates	as enclosures were pkaced in one system, they might be considered as pseudoreplicates per se; I would argue that they are not and or indipendent systems as ther was no further exchange with the surrounding water and thus among replicates								information often not provided and relevant for the study
Statistical evaluation	Statistical test					two-way analysis of variance (ANOVA) for block and treatment effects on log10(X.1)-transformed data	two-way analysis of variance (ANOVA) for block and treatment effects on log10(X.1)-transformed data		Paired t-test / paired t-tests	Analysis of variance (ANOVA, using PROC GLM) was used for evaluating production (measured as abundance) differences coupled to year, week, area, floods and treatments. Apparently two models, one comparing two weeks before and two weeks after treatment, the other over a longer period. Not really clear how the different years etc were fitted / Analysis of variance (ANOVA, using PROC GLM) was used f…	ANOVA / One & two-way ANOVA, Turkey HSD	ANOVA / One & two-way ANOVA, Turkey HSD	ANOVA / One & two-way ANOVA, Turkey HSD	GLMM	GLMM	ANOVA/LSD / ANOVA or KW followed by Turkey or LSD	ANOVA/LSD / ANOVA or KW followed by Turkey or LSD	Only mean with confidence interval	ANCOVA (with water level and time of yr as covariables), McQuitty Similarity analysis for wetlands	no stats for chironomids	Not reported, no data reported	not reported / None?	dose resposne modeling	dose resposne modeling	No test, LC50 and LC80 extimated but no variaiton among groups	Repeat Measures ANOVA / ANOVA & post hoc	Repeat Measures ANOVA / ANOVA & post hoc	ANOVA	PERMANOVA, GLMM	PERMANOVA, GLMM	PERMANOVA, GLMM	PERMANOVA, GLMM	PERMANOVA, GLMM	ANOVA	none
Selection bias	Group matching	Independent groups	Independent groups	Independent groups	Pseudo-replicated	Independent groups	Independent groups	Independent groups	Matched pairs	Independent groups	Independent groups	Independent groups	Independent groups	Independent groups	Independent groups	Independent groups	Independent groups	Independent groups	Independent groups	Independent groups	Independent groups	Independent groups			Independent groups	Independent groups	Independent groups	Independent groups	Independent groups	Independent groups	Independent groups	Independent groups	Independent groups	Independent groups	Independent groups	Not replicated	Not replicated	Not replicated	Independent groups	Not replicated	Not replicated	Not replicated	Not replicated	Pseudo-replicated
	Randomisation of treatment allocation	Yes	Yes	No	No	Yes	Yes	No	Unclear	No	Unclear	Unclear	Unclear	Unclear	Unclear	Unclear	Unclear	Unclear	No	Unclear	No	Unclear	Unclear	Unclear	Unclear	Yes	Yes	Yes	Yes	Yes	Yes	Yes	Yes	No	Unclear	Unclear	Unclear	Unclear	Yes	No	No	No	No	No
	Risk of Selection bias	Low	Low	Probably high	Probably high	Low	Low	Unclear	Probably low	Unclear	Probably low	Probably low	Probably low	Unclear	Unclear	Moderate to high	Moderate to high	Probably low	Probably high	Unclear	Probably low	Probably high	Unclear	Unclear	Unclear	Low	Low	Low	Low	Low	Low	Low	Low	Moderate	Unclear	Probably high	Probably high	Probably high	Low	High	High	High	High	Probably high
	Comment on risk of Selection bias							Site choice could not be randomised, but no map or other info provided to allow bias assessment	No explicit statement that ponds were allocated randomly, nor map or table of background information. But doses were adjusted to pond size and small study area might limit strong gradients / or independent - the process of pool selection (random?) not provided	Although randomised selection not possible the spatial distribution of sites ended up being reasonably distributed in space (not all treated sites in one area and controls in another) / No information on the criteria used for selection of study sites	Hard to understand experiment, but seems Bti was applied under emergence traps, each of which then becomes a separate replicate	Hard to understand experiment, but seems Bti was applied under emergence traps, each of which then becomes a separate replicate	Hard to understand experiment, but seems Bti was applied under emergence traps, each of which then becomes a separate replicate	Three treated.vs 1 year unterated pairs, + 1 never treated site- Unclear if they could choose which area was left untreated, but probably not different from truly randomized / field compromises due to real spraying conditions	Three treated.vs 1 year unterated pairs, + 1 never treated site- Unclear if they could choose which area was left untreated, but probably not different from truly randomized	Data from both field sites combined (why???)	Data from both field sites combined (why???)		No rationale on site selection, no information on mosquito production at treated and reference wetlands			Problaly high driven by the largely unclear study design	Note: want to choose independent groups but spreadsheet wont let me	Note: want to choose independent groups but spreadsheet wont let me				Based on statement that sites were randomly allocated							No information on how insects were collected in the field, no randomization of sample	1 replicate per control and concentration	1 replicate per control and concentration	1 replicate per control and concentration						Study design uncelar, it seems one area was treated in a pond and one in a canal, with subsamples from each that are then pooled. But subsamples then treated as reps
Performance bias	Reported or suspected confounding factor	Unlikely	Unlikely	Likely	Likely	Unlikely	Unlikely	Unclear	Unlikely	Likely	Unlikely	Unlikely	Unlikely	Unlikely	Unlikely	Unclear	Unclear	Unlikely	Likely	Unclear	Unclear	Unclear	Unlikely	Unlikely	Unclear	Unclear	Unclear	Unclear	Unlikely	Unlikely	Unlikely	Unlikely	Unlikely	Unclear	Likely	Unclear	Unclear	Unclear	Unlikely	Unclear	Unclear	Unclear	Unclear	Unclear
	Reported or suspected confounding time-related trend	Unlikely	Unlikely	Likely	Likely	Unlikely	Unlikely	Unclear	Unclear	Likely	Unlikely	Unlikely	Unlikely	Unlikely	Unlikely	Unlikely / Unclear	Unlikely / Unclear	Unlikely	Unclear	Unclear	Unclear	Unclear	Unlikely	Unlikely	Unlikely	Unclear	Unclear	Unclear	Unlikely	Unlikely	Unlikely	Unlikely	Unlikely	Unlikely	Unclear	Unlikely	Unlikely	Unlikely	Unlikely	Unlikely	Unlikely	Unlikely	Unlikely	Unclear
	Reported or suspected contamination of study groups	Unlikely	Unlikely	Likely	Likely	Unlikely	Unlikely	Unlikely	Unlikely	Unlikely	Unlikely	Unlikely	Unlikely	Unclear	Unclear	Unlikely	Unlikely	Unlikely	Unclear	Unclear	Unclear	Unclear	Unlikely	Unlikely	Unlikely	Unclear	Unclear	Unclear	Unlikely	Unlikely	Unlikely	Unlikely	Unlikely	Unclear	Unlikely	Unclear	Unclear	Unclear	Unlikely	Unlikely	Unlikely	Unlikely	Unlikely	Unclear
	Risk of Performance bias	Probably low	Probably low	Probably high	Probably high	Low	Low	Unclear	Moderate*	Probably high*	Low	Low	Low	Unclear	Unclear	Unclear	Unclear	Probably low	Unclear	Unclear	Unclear	Unclear	Probably low	Probably low	Probably low	Moderate	Moderate	Unclear	Probably low*	Probably low*	Probably low*	Probably low*	Probably low*	Unclear	Moderate	Moderate	Moderate	Moderate	Low	Probably low	Probably low	Probably low	Probably low	Unclear
	Comment on risk of Performance bias					all potential confounding factors measured: water T, pH, OD, plant cover	all potential confounding factors measured: water T, pH, OD, plant cover	Unclear if any confounding factors associated with spatial arrangment of sites	No environmental differences detected between Bti and control treatements, but were between controls and other pesticides. - so if we take the lack of Bti-control to indicate background environments then there is no systematic background variation. Treatments applied to cylinders within ponds, little risk cross-contamination etc / Bti could persist and proliferate in contrast to other insecticide…	likely strong differences in interannual dynamics, not clear how they were dealt with/factored out / The study explains less than 10% of variance with water level explaining only 0.7%! Analysis of each weekly samples with the four pseudo located along a flooding gradient creates a lot of variability.	Bti treatments applied to "emergence traps", but were these placed over a closed off section of wetland substrate? Assume cylinders embedded in sediment, was Bti effectively retained in each cylinder?	Bti treatments applied to "emergence traps", but were these placed over a closed off section of wetland substrate? Assume cylinders embedded in sediment, was Bti effectively retained in each cylinder?	Bti treatments applied to "emergence traps", but were these placed over a closed off section of wetland substrate? Assume cylinders embedded in sediment, was Bti effectively retained in each cylinder?	Control sites were treated 1 year previous, and were adjacent to treated areas, unclear if any residual or new contamination occurse. Possible confounding with recovery from treatment in control sites. Additional never treated control provides point of comparison	Control sites were treated 1 year previous, and were adjacent to treated areas, unclear if any residual or new contamination occurse. Possible confounding with recovery from treatment in control sites. Additional never treated control provides point of comparison	Data on water quality available but not presented; See aspect of different seasons	Data on water quality available but not presented; See aspect of different seasons	no information on variance between the two replicates	Only 11% of short-term variation and 6% of long term variation explained by the data set	the only data provided on chironomids are 3 weeks of absolute inihibition and 19% overall inhibition in the Bti-treated vials relative to controls	Little information provided	sadly no data are reorted only a text stating thet there was no mortality; no infor on experiment / Not clear they had any real control	Cylinders driven into sediment and protruding from water during experiments, unlikely significant cross contamination, though mixing in between experiments might mean residue Bti left in ponds… but error should then be similar among reps next time the experiment was run	Cylinders driven into sediment and protruding from water during experiments, unlikely significant cross contamination, though mixing in between experiments might mean residue Bti left in ponds… but error should then be similar among reps next time the experiment was run		Unknown i site was treated previously. Authors state that wetland was uniorm, and that plexiglas chamber design prevents cross contamination / unclear whether the system was treated in earlier years	Unknown i site was treated previously. Authors state that wetland was uniorm, and that plexiglas chamber design prevents cross contamination / unclear whether the system was treated in earlier years	The paper reports diferences among wetlands in eg. wetland type, size etc, but gives no inormation on the range o wetland characteristics of each group. Random allocation means no selection bias, but there might be inadvertant gradients influencing/obscuring results. Lack of map makes risk of contamination hard to judge	Extra newsts added after some days to account for survivorship - unclear (unlikely?) if this affected trajectories differently	Extra newsts added after some days to account for survivorship - unclear (unlikely?) if this affected trajectories differently	Extra newsts added after some days to account for survivorship - unclear (unlikely?) if this affected trajectories differently	Extra newsts added after some days to account for survivorship - unclear (unlikely?) if this affected trajectories differently		One B.t.i. site was retreated with temephos after 2 days to prevent emergence of mosquitoes that survived the B.t.i. application. However, data for Bti is taken from 1 day after treatment.	confounding factor: no information provided on the speed of metamorphosis - do Notonecte survive to Bti-mosquito because they starve (they reach adult stage in 3rd experiment wihtout mosquito food and they are reported as not feeding on mosquitoes when they are motionless after Bti intake)? Time-related: are new mosquitoes added before Bti additions?	No replication increases possibility of confounding factor. Unclear if could have been some cross contamination among replicates (cylinders driven into sediment)	No replication increases possibility of confounding factor. Unclear if could have been some cross contamination among replicates (cylinders driven into sediment)	No replication increases possibility of confounding factor. Unclear if could have been some cross contamination among replicates (cylinders driven into sediment)		No true replication so potential for other factors to confound results	No true replication so potential for other factors to confound results	No true replication so potential for other factors to confound results	No true replication so potential for other factors to confound results	See note on selection bias. Data seemingly not reported separately for ponds and canals, and likely not randomized withing each system
Detection bias	Differences in sampling or measuring methods between study groups	No	No	No	No	No	No	No	No	No	No	No	No	No	No	No	No	No	Unclear	No	Unclear	Unclear	No	No	No	No	No	No	No	No	No	No	No	Yes	Unclear	No	No	No	No	No	No	No	No	No
	Differences in sampling timing	No	No	No	No	No	No	No	No	Yes	No	No	No	No	No	No	No	No	No	No	Unclear	Unclear	No	No	No	No	No	No	No	No	No	No	No	No	Unclear	No	No	No	No	No	No	No	No	No
	Differences in sampling efficiency	No	No	No	No	No	No	No	No	Unclear	No	No	No	No	No	No	No	No	No	No	Unclear	Unclear	No	No	No	No	No	No	No	No	No	No	No	No	No	No	No	No	No	No	No	No	No	No
	Risk of Detection bias	Probably low	Probably low	Probably low	Probably low	Low	Low	Low	Low	Probably high*	Probably low*	Probably low*	Probably low*	Low	Low	Low	Low	Probably low	Probably high	Probably low	Unclear	Unclear	Low	Low	Low	Low	Low	Low	Low	Low	Low	Low	Low	Probably high	Moderate	Low	Low	Low	Low	Low	Low	Low	Low	Probably low
	Comment on risk of Detection bias					basic statistics	basic statistics		comparison between lab and field bioassay relevant	Major differences in wetland types (wet meadows vs alder swamps) not accounted for in analysis, Differences in sampling efficiency according to hydrological characteristics of each year, wetland type etc. / Experimental sites treated at different times, no information on when reference sites are sampled.						BUT study length (2 days) too short to detect effect ; and time differecnes between the two studies (different seasons; May vs September)	BUT study length (2 days) too short to detect effect ; and time differecnes between the two studies (different seasons; May vs September)	experiment lasting 24h	Short-term impacts measured 2 weeks after spraying (too short for chironomids). How long-term impact was measured is unclear (df not provided in ANCOVA analyses). Weekly samples of emergence trap provide high number of very small samples providing high variability and low probability of detecting significant differences (STD presumably relatively close to N). What is considered as "temporal or sp…		Little information provided	see above - methods are not layed out. / As there is no information given on any control state, it is likely that sampling of a control (either before or in space) was not undertaken												Amhipoda were often found out of water after Bti application - hence not being fully exposed to Bti	mean number of mosquitoes eaten in a day provided for the control (Notonecta fed with mosquito without Bti) but not for the treatment (Notonecta fed with mosquito with Bti). Were the three experiments of similar lenght?									Ponds and canals pooled, possible diffs in sampling efficiency between system types (but likely unimportant)
General comment									Study basically well executed , BUT low replication (3 reps) and short duration (1 day) might have limited effect detection / comparative analysis of insecticides showing no Bti effect over 24 h	Impossible to assess validity of statistics as no real model description or output given, but likely analyses were pseudoreplicated, with each sample point regarded as an independent replicate and no attempt to use e.g. a site blocking factor to account for diffs between wetlands, including wet meadows v alder swamps / If water level less than 1 cm = dry, if more = wet. Assessed once per week but…						Study design in general questionable as two sites have been pooled and study duration is rather short.	Study design in general questionable as two sites have been pooled and study duration is rather short.		Study in general quationable given study design.	Unclear whether this study is really in scope, as the chironomids seem to be regarded as target organisms	Separate lab studies of individual species. Generally no ecosystem aspect, but "to insure at least some oral intake of the pathogen, all predatory animals were fed mosquitoes which had prior exposure to relatively high concentrations of the pathogen. The vertebrate predators consumed relatively large numbers...".																							Unclear if this comes from sites actually subjected to mosquito control or not. CF. "In the experiment those products were used which have been applied in mosquito control" - but not clear that Bti has been used exactly at this point
Risk of bias	Risk of bias	Probably low	Probably low	Probably high	Probably high	Low	Low	Unclear	Moderate	Probably high	Probably low	Probably low	Probably low	Unclear	Unclear	Unclear	Unclear	Probably low	Probably high	Unclear	Unclear	Probably high	Unclear	Unclear	Unclear	Moderate	Moderate	Unclear	Probably low	Probably low	Probably low	Probably low	Probably low	Probably high	Unclear	Probably high	Probably high	Probably high	Low	High	High	High	High	Probably high
Geographical data	Continent	Europe	Europe	Europe	Europe	North America	North America	Europe	Oceania	Europe	Europe	Europe	Europe	Europe	Europe	Europe	Europe	Europe	Europe	North America	North America	North America	North America	North America	Asia	Europe	Europe	North America	Europe	Europe	Europe	Europe	Europe	North America	Europe	Europe	Europe	Europe	North America	North America	North America	North America	North America	Europe
	Biome								temperate	boreo-temperate	temperate	temperate	temperate	temperate	temperate	mediterranian	temperate	temperate	boreal	tropical	mediterranian	boreal	boreo-temperate	boreo-temperate		mediterranian	mediterranian	temperate
	Country / State	Germany	Germany	Germany	Germany	Minnesota, USA	Minnesota, USA	France	Australia	Sweden	France	France	France	Germany	Germany	France	France	UK	Sweden	Mexico	California, USA	Alaska, USA	Wisconsin, USA	Wisconsin, USA	India	France	France	Minnesota, USA	Germany	Germany	Germany	Germany	Germany	Florida, USA	Czech Republic	France	France	France	Ohio, USA	Delaware, USA	Delaware, USA	Delaware, USA	Delaware, USA	Serbia
	Location	Campus Landau	Stixwörth	Bienwald	Neustadt/ Weinstraße	Pope County	Pope County	Camargue	Coomera	Dälälven	Camargue Rhone Delta	Camargue Rhone Delta	Camargue Rhone Delta	Neustadt-Geinsheim 1	Neustadt-Geinsheim 2	Camargue	Morbihan	Hayling Island	Dalälven	Tapachula	Berkeley, California	Noatak, Ambler, and Kotzebue	Bass ponds 5	Bass ponds 5	Pondicherry Town	Les Saintes-Maries-de-la-Mer	Les Saintes-Maries-de-la-Mer	western Wright County	Landau Mesocosm Facility 1	Landau Mesocosm Facility 2	Landau Mesocosm Facility 3	Landau Mesocosm Facility 4	Landau Mesocosm Facility 5	Sanibel Island	Czech Republic	France	France	France	Oxford, Butler County	Newark	Newark	Newark	Newark	Vojvodina
	Latitude	49°12′13′′N	48°99′47′′N	49°00′N	49°31′08′′N	45°25'83''N	45°25'83''N		27°51'S	60°13'N	43°28'N	43°28'N	43°28'N	49°18'N	49°18'N				Lat 60.2 N	14°54'0.00"N	37°52'20"N					43° 29′36.98′′N	43° 29′36.98′′N		not specifiied but can be obtained	not specifiied but can be obtained	not specifiied but can be obtained	not specifiied but can be obtained	not specifiied but can be obtained
	Longitude	8°31′19′′E	8°27′36′′E	8°15′E	8°31′19′′E	95°21'81''W	95°21'81''W		153°21'E	16°48'E	4°34'E	4°34'E	4°34'E	08°18'E	08°18'E				Long 16.8_x0014_ E	92°14'0.00"V	122°15'30"V					4° 23′31.83′′E	4° 23′31.83′′E		not specifiied but can be obtained	not specifiied but can be obtained	not specifiied but can be obtained	not specifiied but can be obtained	not specifiied but can be obtained
Funding body	Organisation name	Deutsche Bundesstiftung Umwelt (DBU), Osnabrück, Germany [32608/01] and the Ministerium für Wissenschaft, Weiterbildung und Kultur Rheinland-Pfalz, Germany	Deutsche Bundesstiftung Umwelt (DBU), Osnabrück, Germany [32608/01] and the Ministerium für Wissenschaft, Weiterbildung und Kultur Rheinland-Pfalz, Germany	Deutsche Bundesstiftung Umwelt (DBU), Osnabrück, Germany [32608/01] and the Ministerium für Wissenschaft, Weiterbildung und Kultur Rheinland-Pfalz, Germany	Deutsche Bundesstiftung Umwelt (DBU), Osnabrück, Germany [32608/01] and the Ministerium für Wissenschaft, Weiterbildung und Kultur Rheinland-Pfalz, Germany	the Minneapolis-St. Paul Metropolitan Mosquito Control District. Contribution No. 104, Lake Superior Research Institute, University of Wisconsin-Superior, Superior, WI.	the Minneapolis-St. Paul Metropolitan Mosquito Control District. Contribution No. 104, Lake Superior Research Institute, University of Wisconsin-Superior, Superior, WI.	Parc Natural Régional de Camargue	Local Authorities Research Committee?	Swedish Environmental Protection Agency	the Fondation Sansouire, the Parc Naturel Régional de Camargue (PNRC) and the SRETIE (Ministére de l'Environnement).	the Fondation Sansouire, the Parc Naturel Régional de Camargue (PNRC) and the SRETIE (Ministére de l'Environnement).	the Fondation Sansouire, the Parc Naturel Régional de Camargue (PNRC) and the SRETIE (Ministére de l'Environnement).	Ministerium für Wissenschaft, Weiterbildung und Kultur Rheinland-Pfalz, Germany. FL and VE are supported by the EU COST (European Cooperation in Science and Technology) Action DNAqua-Net (CA15219).	Ministerium für Wissenschaft, Weiterbildung und Kultur Rheinland-Pfalz, Germany. FL and VE are supported by the EU COST (European Cooperation in Science and Technology) Action DNAqua-Net (CA15219).	French Ministry for Ecology, Sustainable Development and Spatial Planning through the National Programme for Ecotoxicology (PNETOX).	French Ministry for Ecology, Sustainable Development and Spatial Planning through the National Programme for Ecotoxicology (PNETOX).	not reported	Swedish Environmental Protection Agency	T. Williams received financial support from the Plan Tecnolo´ gico de Navarra travel fund.	not reported	NANA Development corp	U S Fish and Wildlife Service, Ecological Services, Division of Environmental Contaminants, Twin Cities, Minnesota	U S Fish and Wildlife Service, Ecological Services, Division of Environmental Contaminants, Twin Cities, Minnesota	not reported	no funding reporeted	no funding reporeted	none mentioned but Minnesota Metropolitan Mosquito Control District is mentioned once	German Federal Environmental Foundation	German Federal Environmental Foundation	German Federal Environmental Foundation	German Federal Environmental Foundation	German Federal Environmental Foundation	US Fish and Wildlife Service; Department of the Interior	not reported	not reported	not reported	not reported	Society for the Study of Amphibians and Reptiles, Herpetologists’ League, and Miami University	not reported	not reported	not reported	not reported	not reported
Study results	Temporal coverage	multiple discrete timepoints	multiple discrete timepoints	multiple discrete timepoints	multiple discrete timepoints	multiple discrete timepoints	multiple discrete timepoints	single integrated timepoint	single discrete timepoint	multiple integrated timepoints	multiple discrete timepoints	multiple discrete timepoints	multiple discrete timepoints	multiple discrete timepoints	multiple discrete timepoints	single discrete timepoint	single discrete timepoint	multiple discrete timepoints	multiple integrated timepoints	single discrete timepoint	no data reported	no data reported	single discrete timepoint	single discrete timepoint	single discrete timepoint	multiple discrete timepoints	multiple discrete timepoints	multiple integrated timepoints	single integrated timepoint	single integrated timepoint	single integrated timepoint	single discrete timepoint	multiple discrete timepoints	single discrete timepoint	single discrete timepoint	multiple discrete timepoints	multiple discrete timepoints	multiple discrete timepoints	single discrete timepoint	multiple discrete timepoints	multiple discrete timepoints	multiple discrete timepoints	multiple discrete timepoints	multiple discrete timepoints
	Used in MA?	yes	yes	yes	yes	yes	No (no own control)	No (meta-analysis not feasible)	No (meta-analysis not feasible)	yes	No (no own control)	yes	No (no own control)	yes	No (meta-analysis not feasible)	No (meta-analysis not feasible)	No (meta-analysis not feasible)	No (no control)	No (meta-analysis not feasible)	No (variability not reported or inferable)	No (variability not reported or inferable)	No (effect size not reported or inferable)	No (meta-analysis not feasible)	No (meta-analysis not feasible)	No (meta-analysis not feasible)	No (no own control)	yes	No (meta-analysis not feasible)	yes	yes	yes	No (meta-analysis not feasible)	yes	No (meta-analysis not feasible)	No (variability not reported or inferable)	No (variability not reported or inferable)	No (variability not reported or inferable)	No (variability not reported or inferable)	No (meta-analysis not feasible)	No (no own control)	No (no own control)	No (no own control)	No (no own control)	No (meta-analysis not feasible)
	MA comment					same control for all treatments	same control for all treatments				same control for all treatments	same control for all treatments	same control for all treatments													Same control for all treatments	Same control for all treatments												survival to metamorphosis only	same control for all treatments	same control for all treatments	same control for all treatments	same control for all treatments
Reference		Allgeier, S., Kaestel, A., Bruehl Carsten, A., 2019b. Adverse effects of mosquito control using Bacillus thuringiensis var. israelensis: Reduced chironomid abundances in mesocosm, semi-field and field studies. Ecotoxicology and Environmental Safety, 169: 786-796.	Allgeier, S., Kaestel, A., Bruehl Carsten, A., 2019b. Adverse effects of mosquito control using Bacillus thuringiensis var. israelensis: Reduced chironomid abundances in mesocosm, semi-field and field studies. Ecotoxicology and Environmental Safety, 169: 786-796.	Allgeier, S., Kaestel, A., Bruehl Carsten, A., 2019b. Adverse effects of mosquito control using Bacillus thuringiensis var. israelensis: Reduced chironomid abundances in mesocosm, semi-field and field studies. Ecotoxicology and Environmental Safety, 169: 786-796.	Allgeier, S., Kaestel, A., Bruehl Carsten, A., 2019b. Adverse effects of mosquito control using Bacillus thuringiensis var. israelensis: Reduced chironomid abundances in mesocosm, semi-field and field studies. Ecotoxicology and Environmental Safety, 169: 786-796.	Liber, K., Schmude, K.L., Rau, D.M., 1998. Toxicity of Bacillus thuringiensis var. israelensis to chironomids in pond mesocosms. Ecotoxicology, 7(6): 343-354.	Liber, K., Schmude, K.L., Rau, D.M., 1998. Toxicity of Bacillus thuringiensis var. israelensis to chironomids in pond mesocosms. Ecotoxicology, 7(6): 343-354.	Poulin, B., Lefebvre, G., Paz, L., 2010. Red flag for green spray: adverse trophic effects of Bti on breeding birds. Journal of Applied Ecology, 47(4): 884-889.	Brown, M.D., Thomas, D., Mason, P., Greenwood, J.G., Kay, B.H., 1999. Laboratory and field evaluation of the efficacy of four insecticides for Aedes vigilax (Diptera : Culicidae) and toxicity to the nontarget shrimp Leander tenuicornis (Decapoda : Palaemonidae). Journal of Economic Entomology, 92(5): 1045-1051.	Lundstrom, J.O. et al., 2010b. Production of wetland Chironomidae (Diptera) and the effects of using Bacillus thuringiensis israelensis for mosquito control. Bulletin of Entomological Research, 100(1): 117-125.	Pont, D., Franquet, E., Tourenq, J.N., 1999. Impact of different Bacillus thuringiensis variety israelensis treatments on a chironomid (Diptera Chironomidae) community in a temporary marsh. Journal of Economic Entomology, 92(2): 266-272.	Pont, D., Franquet, E., Tourenq, J.N., 1999. Impact of different Bacillus thuringiensis variety israelensis treatments on a chironomid (Diptera Chironomidae) community in a temporary marsh. Journal of Economic Entomology, 92(2): 266-272.	Pont, D., Franquet, E., Tourenq, J.N., 1999. Impact of different Bacillus thuringiensis variety israelensis treatments on a chironomid (Diptera Chironomidae) community in a temporary marsh. Journal of Economic Entomology, 92(2): 266-272.	Theissinger, K. et al., 2018. Using DNA metabarcoding for assessing chironomid diversity and community change in mosquito controlled temporary wetlands. MBMG Metabarcoding and Metagenomics: 672-677.	Theissinger, K. et al., 2018. Using DNA metabarcoding for assessing chironomid diversity and community change in mosquito controlled temporary wetlands. MBMG Metabarcoding and Metagenomics: 672-677.	Duchet, C., Coutellec, M.-A., Franquet, E., Lagneau, C., Lagadic, L., 2010b. Population-level effects of spinosad and Bacillus thuringiensis israelensis in Daphnia pulex and Daphnia magna: comparison of laboratory and field microcosm exposure conditions. Ecotoxicology, 19(7): 1224-1237.	Duchet, C., Coutellec, M.-A., Franquet, E., Lagneau, C., Lagadic, L., 2010b. Population-level effects of spinosad and Bacillus thuringiensis israelensis in Daphnia pulex and Daphnia magna: comparison of laboratory and field microcosm exposure conditions. Ecotoxicology, 19(7): 1224-1237.	Roberts, G.M., 1995. SALT-MARSH CRUSTACEANS, GAMMARUS-DUEBENI AND PALAEMONETES-VARIANS AS PREDATORS OF MOSQUITO LARVAE AND THEIR REACTION TO BACILLUS-THURINGIENSIS SUBSP ISRAELENSIS. Biocontrol Science and Technology, 5(3): 379-385.	Vinnersten, T.Z.P., Lundstrom, J.O., Schafer, M.L., Petersson, E., Landin, J., 2010. A six-year study of insect emergence from temporary flooded wetlands in central Sweden, with and without Bti-based mosquito control. Bulletin of Entomological Research, 100(6): 715-725.	Bond, J.G., Marina, C.F., Williams, T., 2004. The naturally derived insecticide spinosad is highly toxic to Aedes and Anopheles mosquito larvae. Medical and Veterinary Entomology, 18(1): 50-56.	Garcia, R., Rochers, B.d., Tozer, W., 1980. Studies on the toxicity of Bacillus thuringiensis var. israelensis against organisms found in association with mosquito larvae. Proceedings and papers of the Forty-eighth Annual Conference of the California Mosquito and Vector Control Association, Inc, Quality Inn: Anaheim, California ; 1980.	Burgoyne, W.E., 1985. Tundra mosquito control - an impossible dream? Proceedings, 72nd Annual Meeting, New Jersey Mosquito Control Association, Inc., Atlantic City, New Jersey.	Charbonneau, C.S., Drobney, R.D., Rabeni, C.F., 1994. EFFECTS OF BACILLUS-THURINGIENSIS VAR ISRAELENSIS ON NONTARGET BENTHIC ORGANISMS IN A LENTIC HABITAT AND FACTORS AFFECTING THE EFFICACY OF THE LARVICIDE. Environmental Toxicology and Chemistry, 13(2): 267-279.	Charbonneau, C.S., Drobney, R.D., Rabeni, C.F., 1994. EFFECTS OF BACILLUS-THURINGIENSIS VAR ISRAELENSIS ON NONTARGET BENTHIC ORGANISMS IN A LENTIC HABITAT AND FACTORS AFFECTING THE EFFICACY OF THE LARVICIDE. Environmental Toxicology and Chemistry, 13(2): 267-279.	Gunasekaran, K., Doss, P.S.B., Vaidyanathan, K., 2004. Laboratory and field evaluation of Teknar HP-D, a biolarvicidal formulation of Bacillus thuringiensis ssp israelensis, against mosquito vectors. Acta Tropica, 92(2): 109-118.	Duchet, C., Franquet, E., Lagadic, L., Lagneau, C., 2015. Effects of Bacillus thuringiensis israelensis and spinosad on adult emergence of the non-biting midges Polypedilum nubifer (Skuse) and Tanytarsus curticornis Kieffer (Diptera: Chironomidae) in coastal wetlands. Ecotoxicology and Environmental Safety, 115: 272-278.	Duchet, C., Franquet, E., Lagadic, L., Lagneau, C., 2015. Effects of Bacillus thuringiensis israelensis and spinosad on adult emergence of the non-biting midges Polypedilum nubifer (Skuse) and Tanytarsus curticornis Kieffer (Diptera: Chironomidae) in coastal wetlands. Ecotoxicology and Environmental Safety, 115: 272-278.	Hanowski, J.M., Niemi, G.J., Lima, A.R., Regal, R.R., 1997a. Do mosquito control treatments of wetlands affect red-winged blackbird (Agelaius phoeniceus) growth, reproduction, or behavior? Environmental Toxicology and Chemistry, 16(5): 1014-1019.	Allgeier, S., Friedrich, A., Brühl, C.A., 2019a. Mosquito control based on Bacillus thuringiensis israelensis (Bti) interrupts artificial wetland food chains. Science of the Total Environment, 686: 1173-1184.	Allgeier, S., Friedrich, A., Brühl, C.A., 2019a. Mosquito control based on Bacillus thuringiensis israelensis (Bti) interrupts artificial wetland food chains. Science of the Total Environment, 686: 1173-1184.	Allgeier, S., Friedrich, A., Brühl, C.A., 2019a. Mosquito control based on Bacillus thuringiensis israelensis (Bti) interrupts artificial wetland food chains. Science of the Total Environment, 686: 1173-1184.	Allgeier, S., Friedrich, A., Brühl, C.A., 2019a. Mosquito control based on Bacillus thuringiensis israelensis (Bti) interrupts artificial wetland food chains. Science of the Total Environment, 686: 1173-1184.	Allgeier, S., Friedrich, A., Brühl, C.A., 2019a. Mosquito control based on Bacillus thuringiensis israelensis (Bti) interrupts artificial wetland food chains. Science of the Total Environment, 686: 1173-1184.	Lawler, S.P., Jensen, T., Dritz, D.A., Wichterman, G., 1999. Field efficacy and nontarget effects of the mosquito Larvicides temephos, methoprene, and Bacillus thuringiensis var. israelensis in Florida mangrove swamps. Journal of the American Mosquito Control Association, 15(4): 446-452.	Olejnicek, J., Maryskova, B., 1986. THE INFLUENCE OF BACILLUS-THURINGIENSIS VAR ISRAELENSIS ON THE MOSQUITO PREDATOR NOTONECTA-GLAUCA. Folia Parasitologica, 33(3): 279-280.	Sinegre, G., Babinot, M., Vigo, G., Tourenq, J.N., 1990. Sensibilité de trois espèces de Chironomus (Diptera) à huit insecticides utilisés en démoustication. Annales de Limnologie - International Journal of Limnology, 26(1): 65-71.	Sinegre, G., Babinot, M., Vigo, G., Tourenq, J.N., 1990. Sensibilité de trois espèces de Chironomus (Diptera) à huit insecticides utilisés en démoustication. Annales de Limnologie - International Journal of Limnology, 26(1): 65-71.	Sinegre, G., Babinot, M., Vigo, G., Tourenq, J.N., 1990. Sensibilité de trois espèces de Chironomus (Diptera) à huit insecticides utilisés en démoustication. Annales de Limnologie - International Journal of Limnology, 26(1): 65-71.	Strasburg, M., Boone Michelle, D., 2021. Effects of Trematode Parasites on Snails and Northern Leopard Frogs (Lithobates pipiens) in Pesticide-Exposed Mesocosm Communities. Journal of Herpetology, 55(3): 229-236.	Lake, R.W., Weber, R.G., Donofrio, R.M., Kintzer, W.D., Field tests of Bacillus thuringiensis var. israelensis De Barjarac in micromarsh pools, Delaware, 1980. New Jersey Mosquito Control Association, Inc, Sixty-eighth Annual Meeting: New Jersey Mosquito Control Association, Inc , Che.	Lake, R.W., Weber, R.G., Donofrio, R.M., Kintzer, W.D., Field tests of Bacillus thuringiensis var. israelensis De Barjarac in micromarsh pools, Delaware, 1980. New Jersey Mosquito Control Association, Inc, Sixty-eighth Annual Meeting: New Jersey Mosquito Control Association, Inc , Che.	Lake, R.W., Weber, R.G., Donofrio, R.M., Kintzer, W.D., Field tests of Bacillus thuringiensis var. israelensis De Barjarac in micromarsh pools, Delaware, 1980. New Jersey Mosquito Control Association, Inc, Sixty-eighth Annual Meeting: New Jersey Mosquito Control Association, Inc , Che.	Lake, R.W., Weber, R.G., Donofrio, R.M., Kintzer, W.D., Field tests of Bacillus thuringiensis var. israelensis De Barjarac in micromarsh pools, Delaware, 1980. New Jersey Mosquito Control Association, Inc, Sixty-eighth Annual Meeting: New Jersey Mosquito Control Association, Inc , Che.	Zgomba, M., Petric, D., Srdic, Z., 1983. Effects of some larvicides used in mosquito control on Collembola. Mitteilungen der Deutschen Gesellschaft fur Allgemeine und Angewandte Entomologie, 4(1/3): 92-95.
	1) days after first treatment

## Sheet: Abundance
Abundance	Article ID_study #	41237684_2	41238557_1	41238557_2	41238557_3	41239254_1	41239417_1	41238455_3	41238455_4	41238460_3	41238803_1	41238803_2	41238803_3	41239311_3	41240121_1	41241033_1	41241128_1	41241128_2	41241128_3	41238526_1	41240715_1	41240715_2	41240848_1	41241034_3	41238085_1	41238085_4	41238414_1	41238414_2	41238459_1	41238459_2	41238459_5	41238459_6	41238862_1	41239077_1	41243002_1	41243002_2	41243002_3	41238148_1	41238148_2	41238148_3	41238148_4	41238148_5	41238148_6	41238148_7	41239012_2	41239012_3	41239332_1	41243035_1	41243035_2
	Short title	Allgeier (2019)	Fayolle (2015)	Fayolle (2015)	Fayolle (2015)	Kroeger (2013)	Liber (1998)	Duchet (2010)	Duchet (2010)	Duchet (2018)	Hajaij (2005)	Hajaij (2005)	Hajaij (2005)	Lagadic (2016)	Pont (1999)	Vinnersten (2009)	Xu (2008)	Xu (2008)	Xu (2008)	Eskils (1997)	Su (1999)	Su (1999)	Timmermann (2017)	Vinnersten (2010)	Caquet (2011)	Caquet (2011)	Dickman (2000)	Dickman (2000)	Duchet (2008)	Duchet (2008)	Duchet (2008)	Duchet (2008)	Hershey (1998)	Kala (1999)	Miura (1982)	Miura (1982)	Miura (1982)	Charbonneau (1994)	Charbonneau (1994)	Charbonneau (1994)	Charbonneau (1994)	Charbonneau (1994)	Charbonneau (1994)	Charbonneau (1994)	Jakob (2016)	Jakob (2016)	Laskowski (1999)	Mulligan (1981)	Mulligan (1981)
	Title	Adverse effects of mosquito control using Bacillus thuringiensis var. israelensis: Reduced chironomid abundances in mesocosm, semi-field and field studies	Does mosquito control by Bti spraying affect the phytoplankton community? A 5-year study in Camargue temporary wetlands (France)	Does mosquito control by Bti spraying affect the phytoplankton community? A 5-year study in Camargue temporary wetlands (France)	Does mosquito control by Bti spraying affect the phytoplankton community? A 5-year study in Camargue temporary wetlands (France)	Sustainable control of mosquito larvae in the field by the combined actions of the biological insecticide Bti and natural competitors	Toxicity of Bacillus thuringiensis var. israelensis to chironomids in pond mesocosms	Influence of environmental factors on the response of a natural population of Daphnia magna (Crustacea: Cladocera) to spinosad and Bacillus thuringiensis israelensis in Mediterranean coastal wetlands	Influence of environmental factors on the response of a natural population of Daphnia magna (Crustacea: Cladocera) to spinosad and Bacillus thuringiensis israelensis in Mediterranean coastal wetlands	Pesticide-mediated trophic cascade and an ecological trap for mosquitoes	Low persistence of Bacillus thuringiensis serovar israelensis spores in four mosquito biotopes of a salt marsh in southern france	Low persistence of Bacillus thuringiensis serovar israelensis spores in four mosquito biotopes of a salt marsh in southern france	Low persistence of Bacillus thuringiensis serovar israelensis spores in four mosquito biotopes of a salt marsh in southern france	No association between the use of Bti for mosquito control and the dynamics of non-target aquatic invertebrates in French coastal and continental wetlands	Impact of different Bacillus thuringiensis variety israelensis treatments on a chironomid (Diptera Chironomidae) community in a temporary marsh	Diving beetle assemblages of flooded wetlands in relation to time, wetland type and Bti-based mosquito control	Bacterial community structure in tree hole habitats of Ochlerotatus triseriatus: Influences of larval feeding	Bacterial community structure in tree hole habitats of Ochlerotatus triseriatus: Influences of larval feeding	Bacterial community structure in tree hole habitats of Ochlerotatus triseriatus: Influences of larval feeding	Release of Bacillus thuringiensis subsp. israelensis in Swedish soil	Microbial agents Bacillus thuringiensis ssp israelensis and Bacillus sphaericus suppress eutrophication, enhance water quality, and control mosquitoes in microcosms	Microbial agents Bacillus thuringiensis ssp israelensis and Bacillus sphaericus suppress eutrophication, enhance water quality, and control mosquitoes in microcosms	Impact of routine Bacillus thuringiensis israelensis (Bti) treatment on the availability of flying insects as prey for aerial feeding predators	A six-year study of insect emergence from temporary flooded wetlands in central Sweden, with and without Bti-based mosquito control	Effects of repeated field applications of two formulations of Bacillus thuringiensis var. israelensis on non-target saltmarsh invertebrates in Atlantic coastal wetlands	Effects of repeated field applications of two formulations of Bacillus thuringiensis var. israelensis on non-target saltmarsh invertebrates in Atlantic coastal wetlands	Impacts of a mosquito selective pesticide, Bti, on the macroinvertebrates of a subtropical stream in Hong Kong		Effects of spinosad and Bacillus thuringiensis israelensis on a natural population of Daphnia pulex in field microcosms	Effects of spinosad and Bacillus thuringiensis israelensis on a natural population of Daphnia pulex in field microcosms	Effects of spinosad and Bacillus thuringiensis israelensis on a natural population of Daphnia pulex in field microcosms	Effects of spinosad and Bacillus thuringiensis israelensis on a natural population of Daphnia pulex in field microcosms	Effects of Bacillus thuringiensis israelensis (Bti) and methoprene on nontarget macroinvertebrates in Minnesota wetlands	Effect of Bacillus thuringiensis ssp. israelensis on the development of Plasmodium gallinaceum in Aedes aegypti (Diptera : Culicidae)	Impact of the use of candidate bacterial mosquito larvicides on some selected aquatic organisms	Impact of the use of candidate bacterial mosquito larvicides on some selected aquatic organisms	Impact of the use of candidate bacterial mosquito larvicides on some selected aquatic organisms	EFFECTS OF BACILLUS-THURINGIENSIS VAR ISRAELENSIS ON NONTARGET BENTHIC ORGANISMS IN A LENTIC HABITAT AND FACTORS AFFECTING THE EFFICACY OF THE LARVICIDE	EFFECTS OF BACILLUS-THURINGIENSIS VAR ISRAELENSIS ON NONTARGET BENTHIC ORGANISMS IN A LENTIC HABITAT AND FACTORS AFFECTING THE EFFICACY OF THE LARVICIDE	EFFECTS OF BACILLUS-THURINGIENSIS VAR ISRAELENSIS ON NONTARGET BENTHIC ORGANISMS IN A LENTIC HABITAT AND FACTORS AFFECTING THE EFFICACY OF THE LARVICIDE	EFFECTS OF BACILLUS-THURINGIENSIS VAR ISRAELENSIS ON NONTARGET BENTHIC ORGANISMS IN A LENTIC HABITAT AND FACTORS AFFECTING THE EFFICACY OF THE LARVICIDE	EFFECTS OF BACILLUS-THURINGIENSIS VAR ISRAELENSIS ON NONTARGET BENTHIC ORGANISMS IN A LENTIC HABITAT AND FACTORS AFFECTING THE EFFICACY OF THE LARVICIDE	EFFECTS OF BACILLUS-THURINGIENSIS VAR ISRAELENSIS ON NONTARGET BENTHIC ORGANISMS IN A LENTIC HABITAT AND FACTORS AFFECTING THE EFFICACY OF THE LARVICIDE	EFFECTS OF BACILLUS-THURINGIENSIS VAR ISRAELENSIS ON NONTARGET BENTHIC ORGANISMS IN A LENTIC HABITAT AND FACTORS AFFECTING THE EFFICACY OF THE LARVICIDE	Indirect effects of mosquito control using Bti on dragonflies and damselflies (Odonata) in the Camargue	Indirect effects of mosquito control using Bti on dragonflies and damselflies (Odonata) in the Camargue	Effect of xanthan gum and traditional mosquito larvicides on chironomid larvae	Integration of selective mosquito control agent Bacillus thuringiensis serotype H.14, with natural predator populations in pesticide-sensitive habitats	Integration of selective mosquito control agent Bacillus thuringiensis serotype H.14, with natural predator populations in pesticide-sensitive habitats
Basic information	Study name	Mesocosm	Site 1	Site 2	Site 3	Bti	10X	0,8 l/ha	2,5 l/ha	Hai-Bar	Soil	Vegetation	Water	(Global test)	Larvae	Diving beatles	Leaf	Water	R2A	Dalälven	Test 1	Test 3	Upper Rhine Valley	Dalälven floodplain	VectoBac 12AS	VectoBac WG	Field study 1998	Field study 1999	0.16 D. pulex	0.16	0.50 D. pulex	0.50	Wright County	Plasmodium gallinaceum	F.T. No. 79-6, single sampling	F.T. No. 79-6, daily sampling	F.T. No. 79-8	Enclosure test 1	Enclosure test 2 Low	Enclosure test 2 High	Enclosure test 3 Low	Enclosure test 3 High	Enclosure test 4 Low	Enclosure test 4 High	Carmague multi-year	Carmague seasonal	Prime Hook NWR	Mendota wildlife area	Kern Co duck club
	Studied organism(s)	Chironomidae	PhytoPlankton, Diatoms, chlorophyta, Cyanobacteria, Euglenophyta, Dinophyta	PhytoPlankton, Diatoms, chlorophyta, Cyanobacteria, Euglenophyta, Dinophyta	PhytoPlankton, Diatoms, chlorophyta, Cyanobacteria, Euglenophyta, Dinophyta	Crustaceans	Chironominae,Orthocladiinae, Tanypodinae	Plankton	Plankton	Invertebrates	Bacillus spp.	Bacillus spp.	Bacillus spp.	MacroInvertebrates,Chironomidae	Chironomidae	dytiscids	Bacteria	Bacteria	Bacteria	soil bacteria	Closterium sp., Chlorella sp.	Closterium sp., Chlorella sp.	aerial insects	insects, Coleoptera, Nematocera	Invertebrates	Invertebrates	Invertebrates	Invertebrates	Daphnia pulex	Chaoborus sp., Cladocera	Daphnia pulex	Chaoborus sp., Cladocera	Annelida, Bivalvia, Brachycera, Ceratopogonidae, Chironomidae, Coleoptera, Culicidae, Dytiscidae adults, Dytiscidae larvae, Gastropoda, Hydrophilidae adults, Hydrophilidae larvae, macroInvertebrates, Mollusca, Nematocera, nonchironomid Diptera, nonDipteran predators, noninsects, Other Coleoptera adults, Other Coleoptera larvae, predators, Predatory Chironomidae, Stratiomyidae, Tipulidae	Plasmodium gallinaceum (parasite in mosquito)	Cladocera, Copepods, Mayfly, copelatus sp, Chironomidae	Cladocera, Copepods, Mayfly, copelatus sp, Chironomidae	Cladocera, Copepods, Ostracoda, Mayfly, Corixid, Notonectid, Tropisternus spp., Laccophilus spp., Dragonfly, Chironomidae, Damselfly	aquatic Invertebrates	aquatic Invertebrates	aquatic Invertebrates	aquatic Invertebrates	aquatic Invertebrates	aquatic Invertebrates	aquatic Invertebrates	Odonata	Chironomidae	Chironomidae	Invertebrates	Invertebrates
	Response category	abundance	abundance	abundance	abundance	abundance	abundance	abundance	abundance	abundance	abundance	abundance	abundance	abundance	abundance	abundance	abundance	abundance	abundance	abundance	abundance	abundance	abundance	abundance	abundance	abundance	abundance	abundance	abundance	abundance	abundance	abundance	abundance	abundance	abundance	abundance	abundance	abundance	abundance	abundance	abundance	abundance	abundance	abundance	abundance	abundance	abundance	abundance	abundance
	Response variable	density	density	density	density	density	density	density	density	biomass	spore concentration	spore concentration	spore concentration	GLMM	density	density	density	density	density	density	concentration	concentration	density	density	number of individuals	number of individuals	density	density	density	density	density	density	density	density,occurence rate	density	density	density	density	density	density	density	density	density	density	number of individuals	number of individuals	number of live larvae	density	density
	Resp. var. unit	n/mesocosm	Cell number/l	Cell number/l	Cell number/l	log(n/l)	n/m2	n/l	n/l	mg	n/g	n/g	n/l		n/m2	n/trap/day	n/g,n/ml	n/ml	CFU/ml	cfu/g	cells/ml	cells/ml	n/km	n/m2	n	n	number/m2	number/m2	number/l	number/l	number/l	number/l	Number/m2	number/gut,%	number/4500 ml	number/4500 ml	number/4500 ml	n/sample	n/sample	n/sample	n/sample	n/sample	n/sample	n/sample	number of individuals	number of individuals	number of individuals	number of organisms/3 l	number of organisms/4,5 l
	Comparator	No treatment	No treatment	No treatment	No treatment	No treatment	No treatment	No treatment	No treatment	No treatment	Before treatments	Before treatments	Before second treatment		No treatment	No tretment	No treatment	No treatment	No treatment	No treatment	no treatment	no treatment	no treatment	No treatment	No treatment	No treatment	No treatment	No treatment	No treatment	No treatment	No treatment	No treatment	No treatment	No treatment	No treatment	No treatment	before treatment	No treatment	No treatment	No treatment	No treatment	No treatment	No treatment	No treatment	no treatment	no treatment	No treatment	No treatment	No treatment
	Data location	Figure 2	Figure 1	Figure 1	Figure 1	Figure 2	Table 3, Table 5	Figure 3	Figure 3	Figure 3	Table 1	Table 1	Table 2	Table S4	Table 1	Table 2	Figure 1	Figure 1	Figure 2	Figure 4	Figure 2	Figure 2	Table 2	Table 1, Table 2, Table 3	Table S2	Table S2	Table 8	Table 10	Figure 3	Table 1	Figure 3	Table 1	Table 1	Text, Tables 1-3	Table 3	Table 3	Table 4	Table 2	Table 3	Table 3	Table 4	Table 4	Table 5	Table 5	Figure 4	Figure 5	Table 1	Table 1	Table 2
External validity	Type of study	Field mesocosm	Control programme field study	Control programme field study	Control programme field study	Experimental field study	Experimental field study	Field mesocosm	Field mesocosm	Field mesocosm	Experimental field study	Experimental field study	Experimental field study	Control programme field study	Experimental field study	Experimental field study	Experimental field study	Experimental field study	Experimental field study	Experimental field study	Lab mesocosm	Lab mesocosm	Control programme field study	Control programme field study	Control programme field study	Control programme field study	Experimental field study	Experimental field study	Field mesocosm	Field mesocosm	Field mesocosm	Field mesocosm	Control programme field study	Lab mesocosm	Experimental field study	Experimental field study	Experimental field study	Field mesocosm	Field mesocosm	Field mesocosm	Field mesocosm	Field mesocosm	Field mesocosm	Field mesocosm	Experimental field study	Experimental field study	Field mesocosm	Experimental field study	Experimental field study
	Type of habitat	Constructed/Artificial	Temporary flooded wetland	Temporary flooded wetland	Temporary flooded wetland	Pond	Permanent wetland	Temporary oligohaline pool	Temporary oligohaline pool	Pond	Temporary flooded wetland	Temporary flooded wetland	Temporary flooded wetland	Temporary flooded wetland	Temporary oligohaline pool	Temporary flooded wetland	Other	Other	Other	Other	Built environment	Built environment	River	Temporary flooded wetland	Temporary oligohaline pool	Temporary oligohaline pool	River	River	Temporary oligohaline pool	Temporary oligohaline pool	Temporary oligohaline pool	Temporary oligohaline pool	Permanent wetland	Constructed/Artificial	Permanent wetland	Permanent wetland	Permanent wetland	Permanent wetland	Permanent wetland	Permanent wetland	Permanent wetland	Permanent wetland	Permanent wetland	Permanent wetland	Permanent wetland	Permanent wetland	Permanent wetland	Pond	Pond
	Type of ecosystem	Freshwater	Brackish	Brackish	Brackish	Freshwater	Freshwater	Brackish	Brackish	Freshwater	Salt water	Salt water	Salt water	Freshwater/Salt water	Brackish	Freshwater	Freshwater	Freshwater	Freshwater	Terrestrial	Freshwater	Freshwater	Aquatic/Terrestrial	Freshwater	Brackish	Brackish	Freshwater	Freshwater	Brackish	Brackish	Brackish	Brackish	Freshwater	Freshwater	Freshwater	Freshwater	Freshwater	Freshwater	Freshwater	Freshwater	Freshwater	Freshwater	Freshwater	Freshwater	Salt water	Salt water	Freshwater	Freshwater	Freshwater
	Area (m2)							0.25	0.25	0.2					200	Not reported				10	1	1	number below is an assumption		10-30	10-30	nr	nr	0.25	0.25	0.25	0.25	20000-530000	0.06	unclear	unclear	120000	1	<1	<1	<1	<1	<1	<1	2500 ha sprayed	2500 ha sprayed	0.053	11 ha	3 ha
	Scale of studied areas (m2)	< 1	Not reported	Not reported	Not reported	1-10	1-10	< 1	< 1	< 1	1 001-10 000	1 001-10 000	1 001-10 000		101-1 000	Not reported	< 1	< 1	< 1	1-10	1-10	1-10	> 10 000	> 10 000	11-100	11-100	1-10	1-10	< 1	< 1	< 1	< 1	> 10 000	< 1	Not reported	Not reported	> 10 000	1 001-10 000	101-1 000	101-1 000	101-1 000	101-1 000	101-1 000	101-1 000	> 10 000	> 10 000	< 1	Not reported	Not reported
	Water mean depth (m)	0.25	28	35	30	0,03-0,25	0.76	0.5	0.5	0.15					0.125	Not reported				0	0.3	0.3	unkown		0.0985	0.082	nr	nr	0.3	0.3	0.3	0.3	nr	0.0266667	Not reported	Not reported	Not reported	0.61	0.133	0.133	0.133	0.133	0.268	0.268	not reported	not reported	unclear	not reported	not reported
	Commercial product	VectoBac® WG	VectoBac 12AS	VectoBac 12AS	VectoBac 12AS	Vectobac 12AS	VectoBac G	VectBac 12AS	VectBac 12AS	Lossquito	VectoBac 12 AS	VectoBac 12 AS	VectoBac 12 AS		VectoBac	VectoBac G	Vectobac G	Vectobac G	Vectobac G	unclear	VectoBac G	Bti water dispersible granules	unknown	VectoBac G	VectoBac 12AS	VectoBac WG	VectoBac 12AS	VectoBac 12AS	VectoBac 12AS	VectoBac 12AS	VectoBac 12AS	VectoBac 12AS	VectoBac G	Not reported	Sandoz Inc., flowable formulation (SAN 402 I WDC)	Sandoz Inc., flowable formulation (SAN 402 I WDC)	Sandoz Inc., flowable formulation (SAN 402 I WDC)	Vectobac G	Vectobac G	Vectobac G	Vectobac G	Vectobac G	Vectobac G	Vectobac G	VectoBac 12AS	VectoBac 12AS	Bactimos WP	Bti H.14
	Strength (ITU/mg)	3000 ITU/mg	Not reported	Not reported	Not reported	1200 ITU/mg	200	1200	1200	1200	1200	1200	1200		1200	200	200	200	200		200	350	unknown	200	1200	3000	1200	1200	1200	1200	1200	1200	nr	nr	692	692	692	200	200	200	200	200	200	200			3000	552	576
	Application rate (109 ITU/ha)	2.88	0,37-1,59	0,37-1,59	0,37-1,59	1.8	18	0.96	3	32.4	3.6507	3.6507	3.6507	variable	2.4	2.8	unclear	unclear	unclear	unclear	9.62	0.21	unclear	2.8	0.6	1.2	0.144	0.144	0.1536	0.1536	1.5	1.5	2.344	unclear	unclear	unclear	0.77504	1.12	1.12	5.6	1.12	5.6	1.12	5.6	3	3	3	0.4416	0.6336
	Application rate (other unit)	1740				Can be calculated	90	0.8	2.5		27000000	27000000	27000000		2	13-15	3	3	3	1,3 * 10^7	48.1	0.6		13-15 kg/ha	0.5	0.4	1	1	0.8	0.8	2.5	2.5	11.72	0.016			1.12	5.6	5.6	28	5.6	28	5.6	28	2.5	2.5	0.75	0.8	1.1
	other unit	ITU/L				ITU/L	kg/ha	l/ha	l/ha		spores/cm2	spores/cm2	spores/cm2		l/ha	kg/ha	granules/treehole	granules/treehole	granules/treehole		kg/ha	kg/ha			l/ha	kg/ha	g/m2	g/m2	l/ha	l/ha	l/ha	l/ha	kg/ha	kg/ha			kg/ha	kg/ha	kg/ha	kg/ha	kg/ha	kg/ha	kg/ha	kg/ha	l/ha	l/ha	kg/ha	kg/ha	kg/ha
	Environmental concentration					1000		0.16	0.5	18					1.6														0.16	0.16	0.5	0.5		0.06	5400	5400		not reported	not reported	not reported	not reported	not reported	not reported	not reported			not reported
	unit					µg/l		µl/l	µl/l	µl/l					mg/l														µl/l	µl/l	µl/l	µl/l		mg Bti/l	spores/ml	spores/ml											not reported
	Frequency of applications per year (range)	1	2	1	2	1	2	1	1	2	2	2	2	1-9	1	0-2	1	1	1	1	1	1	unclear	unclear	5-8	5-8	1	52	1	1	1	1	6	1	1	1	1	3	1	1	1	1	1	1	30-50	30-50	1	1	1
	Averge frequency	1	2	1	2	1	2	1	1	2	2	2	2	2.6875	1	0.65	1	1	1	1	1	1	unclear	unclear	6.2	6.2	1	52	1	1	1	1	6	1	1	1	1	3	1	1	1	1	1	1	40	40	1	1	1
	Target species group	Mosquito	Mosquito	Mosquito	Mosquito	Mosquito	Mosquito	Mosquito	Mosquito	Mosquito	Mosquito	Mosquito	Mosquito		Mosquito	Mosquito	Mosquito	Mosquito	Mosquito	Mosquito	Mosquito	Mosquito	Mosquito	Mosquito	Mosquito	Mosquito	Mosquito	Mosquito	Mosquito	Mosquito	Mosquito	Mosquito	Mosquito	Mosquito	Mosquito	Mosquito	Mosquito	Mosquito	Mosquito	Mosquito	Mosquito	Mosquito	Mosquito	Mosquito	Mosquito	Mosquito	Mosquito	Mosquito	Mosquito
	Target species	Unspec. Mosquitoes	Unspec. Mosquitoes	Unspec. Mosquitoes	Unspec. Mosquitoes	Culex pipiens	Unspec. Mosquitoes	Unspecified mosquitoes	Unspecified mosquitoes	Unspecified mosquitos	Ochlerotatus caspius	Ochlerotatus caspius	Ochlerotatus caspius		Not specified	Aedes sticticus	Oclerutatus triseriatus	Oclerutatus triseriatus	Oclerutatus triseriatus	unclear	Culex	Culex	not determined	Aedes sticticus	Ochlerotatus (Aedes) caspius and Ochlerotatus (Aedes)	Ochlerotatus (Aedes) caspius and Ochlerotatus (Aedes)	nr	nr	Culex sp.	Culex sp.	Culex sp.	Culex sp.	Not specified	Aedes aegypti	Aedes melanimon, Aedes nigromaculis	Aedes melanimon, Aedes nigromaculis	Culex tarsalis	Culistea	Aedes	Aedes					Ochlerotatus caspius, Ochlerotatus detritus	Ochlerotatus caspius, Ochlerotatus detritus	not reported
	Mosquito mortality (%)							nr	nr	Not reported but significant	90	90	90	Not reported	Not reported	close to 100%	Not reported	Not reported	Not reported	Not reported			not assessed		nr	nr	100	100	100	100	0	0	46.6019	50	Not reported	Not reported	Not reported	1	100% after 48 h	100% after 48 h	97	100	97	100	not reported	not reported	not reported	Varying	93
	Mosquito mortality class	80-90 %	Not reported	Not reported	Not reported	>90 %	Not reported	Not reported	Not reported	Not reported	80-90 %	80-90 %	80-90 %	Not reported	Not reported	>90 %	Not reported	Not reported	Not reported	Not reported	>90 %	>90 %	Not reported	>90 %	Not reported	Not reported	>90 %	>90 %	>90 %	>90 %	<60 %	<60 %	<60 %	<60 %	Not reported	Not reported	Not reported	>90 %	>90 %	>90 %	>90 %	>90 %	>90 %	>90 %	not reported	not reported	not reported	<60 %	>90 %
	Comment on external validity					Significant effect on mosquitoes lasted < 14 days	Mortality of Aedes atropalpus (100%) tested for equivalent doses in lab.														unclear whetehr field or lab based	unclear whetehr field or lab based							Very low abundance of Culex in control. Efficiency of mosquito control difficult to evaluate.	Very low abundance of Culex in control. Efficiency of mosquito control difficult to evaluate.	Very low abundance of Culex in control. Efficiency of mosquito control difficult to evaluate.	Very low abundance of Culex in control. Efficiency of mosquito control difficult to evaluate.						comment on study desgin: they worked with enclosures in the wetlands; so subsets of the natural wetland that have been treated or not…									enclosure
Study design	Experimental design	BACI	BA	BA	BA	BACI	BACI	BACI	BACI	CI	BA	BA	BA	CI	CI	CI	CI	CI	CI	BA	BACI	BACI	CI	CI	BACI	BACI	CI	CI	BACI	CI	BACI	CI	BACI	CI	CI	CI	BACI	BACI	BACI	BACI	CI	CI	CI	CI	CI	CI	CI	BA	BA
	Number of spatial replicates	8	1	1	1	4	3	5	5	6	4	4	4	8	1	3	12	12	12	1	5	5	3	3	5	5	4	4	5	5	5	5	9	34	1	1	1	10	10	10	10	10	10	10	3	3	6	3	2
	Number of sampling points per replicate	1	3	3	3	several	8	20	20	1	3	3	3	Unclear	15	3-10	1	1	1	2	3	3	over three years	4	1	1	1	1	1	1	1	1	8	1	10	10	10	multiple	multiple	multiple	multiple	multiple	multiple	multiple	100 m transect	100 m transect	1
	Type of replicate	True	Pseudo	Pseudo	Pseudo	True	True	True	True		True	True	True	True	Pseudo	True	True	True	True	Pseudo	True	True	True	True	True	True	True	True	True	True	True	True	True	True	Pseudo	Pseudo	Pseudo	True	True	True	True	True	True	True	True	True	True	Pseudo	Pseudo
Sampling strategy	Start of treatment	42134	2006	2006	2006	2008-06-17	34872	nr	nr	41387	37022	37022	37022		32316	Unclear	0	0		nr	35619	35699	1980	2002	1998	1998	35832	35832	38867	38867	38867	38867	1991		44051	44051		32638	1990-04-24	1990-04-24	33000	33000	33012	33012	not reported	not reported	not reported	29388	29482
	End of treatment	42134	2010	2011	2011	39616	34893	nr	nr	41430	37083	37083	37083		32316	2006	3	3		nr					39295	39295	35832	36188	38867	38867	38867	38867	1993		44051	44051		32681	1990-04-24	1990-04-24	33000	33000	33012	33012	not reported	not reported	not reported	29388	29482
	Years of treatment	1	5	6	6	1	1	1	1	1	1	1	1		1	Unclear	1	1	1	unclear	1	1	9	6	10	10	1	1	1	1	1	1	3	1	1	1	1	1	1	1	1	1	1	1	unclear	unclear	unclear	1	1
	Start of study	2015	2006	2007	2010	39615	34871	nr	nr	41386	37005	37005	37005		32314	2002	0	0		nr	35612	35692	1989	2002 May - September	38777	38777	35832	35832	38867	38867	38867	38867	1989		44051	44051		32629	32986	32986	33002	33002	unclear	unclear	2010	2010	1996	29383	29482
	End of study	2015	2010	2011	2011	39643	34925	nr	nr	41493	37175	37175	37175		32324	2006	3	3		nr	35639	35715	1991	2007 May - September	39326	39326	35835	36192	38888	38888	38888	38888	1993		44056	44056		32687	32989	32989	33002	33002	33014	33014	2014	2014	1996	29410	29489
	Years of study	1	4	5	2	1	1	1	1	1	1	1	1		1	5	1	1	1	1	1	1	3	6	2	2	1	1	1	1	1	1	5	1	1	1	1	1	1	1	1	1	1	1	5	5	1	1	1
	Study length each year (range, days)1)	49	11	11	11	28	53	21	21	107	170	170	170		8	Unclear	3	3	9	100	28	25	1	150	202-210	202-210	3	365	21	21	21	21	89 (typically late April–late July)	1	6	6	7	59	2	2	2	2	2	2	unclear	unclear	2	22	7
	Study length each year (days)	49	11	11	11	28	53	21	21	107	170	170	170		8	Unclear	3	3	9	100	21	17	1	150	206	206	3	365	21	21	21	21	90	1	6	6	7	59	2	2	2	2	2	2	unclear	unclear	2	22	7
	Sampling frequency before 1st treatment	1	1	1	1	1	1	1	1	1	1	1	1		1	Unclear	0	0	2	1	1	1	not covered		1	1	0	0	1	1	1	1	5	0	1	1	2	2	1	1	1	1	1	1	0	0	0	3	1
	Sampling frequency after 1st treatment	5	3	3	3	8	9	5	5	5	3	3	3		4	Unclear	1	1	9	6	5	4	multiple times	weekly	9	9	1	2	5	5	5	5	15	1	1	1	7	6	1	1	1	1	1	1	15	15	1	6	3
	Comment on sampling strategy						very good																Exact start of treatment in studied areas is a bit unclear, but control programme in the wider area started in 1980.												Sampling immediately after treatment and kept in lab for observation	Daily sampling	Daily sampling, no comparator	3 applications throughout the study duration; stating May 10							assessment during an ongoing application of Bti	assessment during an ongoing application of Bti
Statistical evaluation	Statistical test						two-way analysis of variance (ANOVA) for block and treatment effects on log10(X.1)-transformed data	GLM (with repeated measures - hard to judge without reporting of degrees of freedom/info on blocking structure?) followed by tests per sample date	GLM (with repeated measures - hard to judge without reporting of degrees of freedom/info on blocking structure?) followed by tests per sample date	Repeated measures / Path analysis	Wilcoxin sign test followed by Least Significant Difference multiple comparisons / ANOVA & LSD	Wilcoxin sign test followed by Least Significant Difference multiple comparisons / ANOVA & LSD	Wilcoxin sign test followed by Least Significant Difference multiple comparisons / ANOVA & LSD	Could have been set up as a BACI design, but GLM on Global data (see Tab S4), no time by treatment interaction) / t-tests & GLMM	One-way ANOVA / One & two-way ANOVA, Turkey HSD	Mixed model / ANCOVA	ANOVA	ANOVA	ANOVA / RM ANOVA - mixed model	t-test / Student t-test	repeated-measure ANOVA	repeated-measure ANOVA	Bray-Curtis similarity with square-root transformed data, ANOSIM	ANCOVA (with water level and time of yr as covariables), McQuitty Similarity analysis for wetlands	ANOVA / GLM, redundancy analysis (Principal Response Curve method) with CANOCO	ANOVA	T-tests / t-test	T-tests / t-test	Repeated Measures ANOVA / one-way RM-ANOVA with Duncan post-hoc (abudance data log transformed) on overall study and each date. Kolmogorov-Smirnov two-sample test for comparing Daphnia size and general shape of distributions	Repeated Measures ANOVA / one-way RM-ANOVA with Duncan post-hoc (abudance data log transformed) on overall study and each date. Kolmogorov-Smirnov two-sample test for comparing Daphnia size and general shape of distributions	Repeated Measures ANOVA / one-way RM-ANOVA with Duncan post-hoc (abudance data log transformed) on overall study and each date. Kolmogorov-Smirnov two-sample test for comparing Daphnia size and general shape of distributions	Repeated Measures ANOVA / one-way RM-ANOVA with Duncan post-hoc (abudance data log transformed) on overall study and each date. Kolmogorov-Smirnov two-sample test for comparing Daphnia size and general shape of distributions	repeated measures mixed model / GLMM on least-square estimates of the means	Chi squares, t-tests / Chi-square tests and Student's t-tests	Descriptive only? / no stats!	Descriptive only? / no stats!	Descriptive only? / no stats!	ANOVA? Report p-values							General linear mixed models	General linear mixed models	ANOVA	none	None
Selection bias	Group matching	Independent groups	Pseudo-replicated	Pseudo-replicated	Pseudo-replicated	Independent groups	Independent groups	Independent groups	Independent groups	Independent groups	Pseudo-replicated	Pseudo-replicated	Pseudo-replicated	Matched pairs	Independent groups	Independent groups	Independent groups	Independent groups	Independent groups	Pseudo-replicated	Independent groups	Independent groups	Independent groups	Independent groups	Pseudo-replicated	Pseudo-replicated	Pseudo-replicated	Pseudo-replicated	Independent groups	Independent groups	Independent groups	Independent groups	Independent groups	Independent groups	Not replicated	Pseudo-replicated	Pseudo-replicated	Independent groups	Independent groups	Independent groups	Independent groups	Independent groups	Independent groups	Independent groups	Independent groups	Independent groups	Independent groups	Pseudo-replicated	Not replicated
	Randomisation of treatment allocation	Yes	No	No	No	Unclear	Yes	Yes	Yes	Yes	No	No	No	No	Unclear	No	Yes	Yes	Yes	No	Yes	Yes	No	No	No	No	Unclear	Unclear	Yes	Yes	Yes	Yes	Yes, within pairs	Unclear	No	No	No	Yes	Yes	Yes	Yes	Yes	Yes	Yes	No	No	Yes	No	No
	Risk of Selection bias	Low	Probably high	Probably high	Probably high	Probably low	Low	Probably low*	Probably low*	Low	Unclear	Unclear	Unclear	Probably high	Moderate	Unclear	Low	Low	Low	Unclear	Probably low	Probably low	High	Probably high	High	High	Probably high	Probably high	Probably low*	Probably low*	Probably low*	Probably low*	Low	Probably low	Probably high*	Moderate	Moderate	Probably low	Probably low	Probably low	Probably low	Probably low	Probably low	Probably low	Probably high*	Probably high*	Low	Probably high	Probably high
	Comment on risk of Selection bias		only three sites selected a posteriori with very short hydroperiods, not representative of Bti-sprayed marshes in Camargue	only three sites selected a posteriori with very short hydroperiods, not representative of Bti-sprayed marshes in Camargue	only three sites selected a posteriori with very short hydroperiods, not representative of Bti-sprayed marshes in Camargue						The authors have multiple spatial units bit only analyse variation in time within each unit, so there is no analysis pooling all "replicates". Each unit is allocated to a different biotope (and so should probably each have a different column) - hence no replication of each biotope. / Statistics impossible for 13 out of 24 samples (Table 3), only 1 or 2 spraying in a year (not realistic)	The authors have multiple spatial units bit only analyse variation in time within each unit, so there is no analysis pooling all "replicates". Each unit is allocated to a different biotope (and so should probably each have a different column) - hence no replication of each biotope.	The authors have multiple spatial units bit only analyse variation in time within each unit, so there is no analysis pooling all "replicates". Each unit is allocated to a different biotope (and so should probably each have a different column) - hence no replication of each biotope.	Control and impact sites in each region, unclear if any biases	One fenced off treated area, outside control, subsamples within each	Treatment meadows more clustered in space, differences in wetland types (wet-meadow v alder swamp) / selection of study sites not random and selected based on unknown criteria. If references wetland are not treated because they have no mosquitoes, they should not serve as controls				Pre-sampling of various sites but study limited to a single site based on ?			only 2 "control" sites which are very different (located at both extremes of the gradient including treated sites) making the detection of signficant impact impossible. Also various sites and periods of sample excluded from analysis for obscur reasons.	No rationale on site selection, no information on mosquito production at treated and reference wetlands	Five pools in three different treatment areas, pools really a subset of treatment areas / The "control area" is presumably producing consistently mosquito below a given threshold, otherwise it would have been included into this 12-year mosquito-control program. No randomisation of the treatments, only of the samplings (5 pools selected randomly once within each treatment blocks ). Temperature & s…	Five pools in three different treatment areas, pools really a subset of treatment areas / The "control area" is presumably producing consistently mosquito below a given threshold, otherwise it would have been included into this 12-year mosquito-control program. No randomisation of the treatments, only of the samplings (5 pools selected randomly once within each treatment blocks ). Temperature & s…	Study conducted in one stream with replicate pools. Based on the numbering of the pools, I assume that treated pools were all located downstream of untreated pools, in which case there would be no randomisation. Hong Kong is a steep landscape so could be substantial changes in habitats over a relatively short distance. If there was randomisation then the risk of cross contamination is high / data…	Study conducted in one stream with replicate pools. Based on the numbering of the pools, I assume that treated pools were all located downstream of untreated pools, in which case there would be no randomisation. Hong Kong is a steep landscape so could be substantial changes in habitats over a relatively short distance. If there was randomisation then the risk of cross contamination is high / data…	Very uneven replication for the different treatments, including only 5 for the controls	Very uneven replication for the different treatments, including only 5 for the controls	Very uneven replication for the different treatments, including only 5 for the controls	Very uneven replication for the different treatments, including only 5 for the controls	Carefully. Thought out random block design, blocks are triplets rather than pairs. There were some constraints (e.g. landowners wishes for no. Treatment) that prevented full randomisation but authors do not believe this to have been a problem / More than 9 wetlands could be necessary for a good representation of all possible types	Btii. Treatment applied to one tray full of larvae, so technically there is a possibiity that something else about that tray could hve influenced responses, but seems unlikely / No information on how adult mosquito are being caught but probably unimportant	Replication is in form of multiple sample dates, but no replication for each sample date. Inadequate sample size for the sensitive chironomids, but lab experiment confirming their sensitivity	Or not replicated, not clear whether the sample from 8 August was collected before or after spraying (only repeated measures in that case)		there is enclosures in one wetland allocated to different treatments; this is a kind of a randomized block design and from my perspective defensible.	there is enclosures in one wetland allocated to different treatments; this is a kind of a randomized block design and from my perspective defensible.	there is enclosures in one wetland allocated to different treatments; this is a kind of a randomized block design and from my perspective defensible.	there is enclosures in one wetland allocated to different treatments; this is a kind of a randomized block design and from my perspective defensible.	there is enclosures in one wetland allocated to different treatments; this is a kind of a randomized block design and from my perspective defensible.	there is enclosures in one wetland allocated to different treatments; this is a kind of a randomized block design and from my perspective defensible.	there is enclosures in one wetland allocated to different treatments; this is a kind of a randomized block design and from my perspective defensible.	Spreadsheet would not let me choose independent groups. Sites are not random in space (treated sites closer to ocean), but are regarded as independent replicates. They try and deal with this statistically (see note on performance bias)	Spreadsheet would not let me choose independent groups. Sites are not random in space (treated sites closer to ocean), but are regarded as independent replicates. They try and deal with this statistically (see note on performance bias)		Replication unclear, text refers to ponds pleural, but it seems samples were pooled? So any replicaiton lost	From one pond, duck club
Performance bias	Reported or suspected confounding factor	Unlikely	Unlikely	Unlikely	Unlikely	Likely	Unlikely	Likely	Likely	Unlikely	Likely	Likely	Likely	Likely	Unlikely	Unclear	Unlikely	Unlikely	Unlikely	Unclear	Unlikely	Unlikely	Likely	Likely	Likely	Likely	Likely	Likely	Unclear	Unclear	Unclear	Unclear	Unlikely	Unclear	Unlikely	Unclear	Unclear	Unlikely	Unlikely	Unlikely	Unlikely	Unlikely	Unlikely	Unlikely	Likely	Likely	Unlikely	Unlikely	Unlikely
	Reported or suspected confounding time-related trend	Unlikely	Likely	Likely	Likely	Likely	Unlikely	Likely	Likely	Unlikely	Likely	Likely	Likely	Likely	Unlikely	Unclear	Unlikely	Unlikely	Unlikely	Unclear / Likely	Unlikely	Unlikely	Likely	Unclear	Likely	Likely	Unclear	Unclear	Unlikely	Unlikely	Unlikely	Unlikely	Unlikely	Unlikely	Unclear	Unclear	Unclear	Unlikely	Unlikely	Unlikely	Unlikely	Unlikely	Unlikely	Unlikely	Unclear	Unclear	Unlikely	Unclear	Unclear
	Reported or suspected contamination of study groups	Unlikely	Unlikely	Unlikely	Unlikely	Unlikely	Unlikely	Unlikely	Unlikely	Unlikely	Likely	Unlikely	Likely	Likely	Unlikely	Unlikely	Unlikely	Unlikely	Unlikely	Unclear	Unlikely	Unlikely	Likely	Unclear	Unlikely	Unlikely	Unlikely	Unlikely	Unlikely	Unlikely	Unlikely	Unlikely	Unlikely	Unlikely	Unlikely	Unlikely	Unlikely	Unlikely	Unlikely	Unlikely	Unlikely	Unlikely	Unlikely	Unlikely	Unclear	Unclear	Unclear	Unclear	Unlikely
	Risk of Performance bias	Probably low	High	High	High	Probably low	Low	Moderate	Moderate	Low	Probably high	Probably high	Probably high	High*	Low	Unclear	Low	Low	Low	Unclear	Moderate	Moderate	High	Unclear	High*	High*	Moderate	Moderate	Probably low	Probably low	Probably low	Probably low	Low	Probably low	Moderate	High	High	Probably low	Probably low	Probably low	Probably low	Probably low	Probably low	Probably low	Moderate	Moderate	Probably low	Unclear	Probably low*
	Comment on risk of Performance bias		studied period too short to show an effect	studied period too short to show an effect	studied period too short to show an effect	assessed the impact of competition; water quality was not different among treatments	all potential confounding factors measured: water T, pH, OD, plant cover	low power of stats due to high variance within samples		Clear time related trends in e.g. pH and conductivity, but the repeated measures design with clear time x treatment interaction should be able to deal with this	Ieach spatial unit is its own biotype, and the authors treat them separately. Any attempt to draw a general conclusion across all units will be confounded with biotype / duration of flooding and vegetation growth different among sampling points. Tall vegetation cut and crushed before the second treatment. No sampling of soil when flooded - why?	Ieach spatial unit is its own biotype, and the authors treat them separately. Any attempt to draw a general conclusion across all units will be confounded with biotype	Ieach spatial unit is its own biotype, and the authors treat them separately. Any attempt to draw a general conclusion across all units will be confounded with biotype	Much variation among replicates in previous history of treatment, timing of treatment, number of treatments	Unclear if the Bti area was representative of areas outside enclosure, or if enclosure was effecting at fencing off Bti treatment from surrounding area	Possible time related trends in different wetlands might confound differences, though statistical model seems appropriate in this case (with wetlands fitted as blocks / ANCOVA explains only 20% of variance, high variability in abundance across sites and in species among sites and years				why selecting an area where Bti is abundant for estimating the persistence and propagation of an antibiotic-resistant Bti?; why limiting the study to 100 days without providing information on the sampling period ? Why collecting 10 cm of top soil (instead of 1 cm)?	over the repetition fo the experiments there might be some changes in the communities / mosquito decrease in controls suggest experimental conditions not reflecting environmental conditions	over the repetition fo the experiments there might be some changes in the communities / mosquito decrease in controls suggest experimental conditions not reflecting environmental conditions	Very few mosquitoes at control sites (for which the general insect abundance is unknown), inference to predator food but sampling not timely to predator foraging, no information on where and when samples of chick diet are collected relative to insect car trapping.	Only 11% of short-term variation and 6% of long term variation explained by the data set	Significant differences in salintiy and temperature among zones, but even depth looks like it differs. Strong verition in time / Based on study site description, the reference wetland could be contaminated with Bti by flooding at high tide. No sampling in July & August 2006 because the pool were dry, yet they were Bti sprayed???	Significant differences in salintiy and temperature among zones, but even depth looks like it differs. Strong verition in time / Based on study site description, the reference wetland could be contaminated with Bti by flooding at high tide. No sampling in July & August 2006 because the pool were dry, yet they were Bti sprayed???	Assuming all treated sites are downstream of all untreated sites the risk of cross contamination is low, but the risk for longitudinal changes in habitats and communities is high / Bti spraying every week during a year irrespective of mosquito larvae presence (potential confounding time-related trends). No information on the distance and connection amongs pools which are located along a stream	Assuming all treated sites are downstream of all untreated sites the risk of cross contamination is low, but the risk for longitudinal changes in habitats and communities is high / Bti spraying every week during a year irrespective of mosquito larvae presence (potential confounding time-related trends). No information on the distance and connection amongs pools which are located along a stream	Plastic enclosures pushed into the sediment, to avoid cross contamination, presumably open at the bottom? Does this ensure no cross contamination? / Size-structure of Daphnia modified at both Bti concentration on day 21 attributed to potential size selection due to predation and/or competition but not to direct effects (= unclear confounding factor)	Plastic enclosures pushed into the sediment, to avoid cross contamination, presumably open at the bottom? Does this ensure no cross contamination? / Size-structure of Daphnia modified at both Bti concentration on day 21 attributed to potential size selection due to predation and/or competition but not to direct effects (= unclear confounding factor)	Plastic enclosures pushed into the sediment, to avoid cross contamination, presumably open at the bottom? Does this ensure no cross contamination? / Size-structure of Daphnia modified at both Bti concentration on day 21 attributed to potential size selection due to predation and/or competition but not to direct effects (= unclear confounding factor)	Plastic enclosures pushed into the sediment, to avoid cross contamination, presumably open at the bottom? Does this ensure no cross contamination? / Size-structure of Daphnia modified at both Bti concentration on day 21 attributed to potential size selection due to predation and/or competition but not to direct effects (= unclear confounding factor)	time related trends reported but not. Confounding of treatment effects	As above, bti applied. To one tray	Authors say data on environmental aspects are available but say is too complex. To report / Effect estimated over 5 days which is short relative to Bti persistence but is Bti present in the water samples?	Authors say data on environmental aspects are available but say is too complex. To report / Effect estimated over 5 days which is short relative to Bti persistence but is Bti present in the water samples?	Authors say data on. Environmental aspects are available but say is too complex. To report / No control, impossible to extract Bti impact from pop dynamic trends		Cylinders driven into sediment and protruding from water during experiments, unlikely significant cross contamination, though mixing in between experiments might mean residue Bti left in ponds from previous year's study, but error should then be similar among reps next time the experiment was run	Cylinders driven into sediment and protruding from water during experiments, unlikely significant cross contamination, though mixing in between experiments might mean residue Bti left in ponds from previous year's study, but error should then be similar among reps next time the experiment was run	Cylinders driven into sediment and protruding from water during experiments, unlikely significant cross contamination, though mixing in between experiments might mean residue Bti left in ponds… but error should then be similar among reps next time the experiment was run	Cylinders driven into sediment and protruding from water during experiments, unlikely significant cross contamination, though mixing in between experiments might mean residue Bti left in ponds… but error should then be similar among reps next time the experiment was run	Cylinders driven into sediment and protruding from water during experiments, unlikely significant cross contamination, though mixing in between experiments might mean residue Bti left in ponds… but error should then be similar among reps next time the experiment was run	Cylinders driven into sediment and protruding from water during experiments, unlikely significant cross contamination, though mixing in between experiments might mean residue Bti left in ponds… but error should then be similar among reps next time the experiment was run	The authors talk about the non-random distribution of treated (closer to the sea) relative to untreated sites. They deal with this by fitting covariates such as salinity in their analyses, but unclear if this catches all aspects. Regarding time, they combined data from multiple years of sampling together, but unclear if this might give greater weight to years where , say, less sensitive species w…	The authors talk about the non-random distribution of treated (closer to the sea) relative to untreated sites. They deal with this by fitting covariates such as salinity in their analyses, but unclear if this catches all aspects. Regarding time, they combined data from multiple years of sampling together, but unclear if this might give greater weight to years where , say, less sensitive species w…	Random block design good for controlling confounding factors. Unclear that buckets really reduce cross-contamination	Note: want to choose "likely" for time related trend, but spread sheet wont let me! Comparison before and after in (pooled?) sample means that effects of Bti in time cannot be separated from any other time related trend	Comparison before and after in only one replicate means that effects of Bti in time cannot be separated from any other time related trend
Detection bias	Differences in sampling or measuring methods between study groups	No	No	No	No	No	No	No	No	No	No	Yes	No	No	No	No	No	No	No	No	No	No	Unclear	Unclear	No	No	No	No	No	No	No	No	No	No	No	No	No	No	No	No	No	No	No	No	No	No	No	Unclear	Unclear
	Differences in sampling timing	No	No	No	No	No	No	No	No	No	No	No	No	Yes	No	Yes	No	No	No	No	No	No	Unclear	No	No	No	Unclear	Unclear	No	No	No	No	No	No	No	No	No	No	No	No	No	No	No	No	No	No	No	No	No
	Differences in sampling efficiency	No	No	No	No	No	No	No	No	No	No	Yes	No	Unclear	No	Yes	No	No	No	No	No	No	Unclear	No	Unclear	Unclear	Unclear	Unclear	No	No	No	No	No	No	No	No	Unclear	No	No	No	No	No	No	No	No	No	No	No	No
	Risk of Detection bias	Probably low	High	High	High	Probably low	Low	Low	Low	Low	Probably low*	Unclear	Probably low*	Moderate	Probably low	Probably high*	Low	Low	Low	Probably low	Probably low	Probably low	Probably high	Probably high	Probably low	Probably low	Probably low	Probably low	Low	Low	Low	Low	Low	Low	Probably low	Probably low	Probably low	Low	Low	Low	Low	Low	Low	Low	Low	Low	Low	Probably low*	Probably low*
	Comment on risk of Detection bias		high variability in algae density due to differing inundation patterns relative to time of sampling - difficult to reach significance level	high variability in algae density due to differing inundation patterns relative to time of sampling - difficult to reach significance level	high variability in algae density due to differing inundation patterns relative to time of sampling - difficult to reach significance level		basic statistics				No Bti on soil due to the vegetation stopping horizontal spraying? And water sweeping it away?	Vegetation very different between locations, challenges in getting comparable		As above, much variaiton in timing of sampling wrt treatment applications etc		Major differences in wetland types (wet meadows vs alder swamps) not accounted for in analysis, Differences in sampling efficiency according to hydrological characteristics of each year, wetland type etc. / a trap left 3 days will not catch 3 times more than if left one day. "Thus, thenumber of 24 h trapping periods varied between yearsand wetlands"							High effect of season, temperature and time of day (Table 3) not accounted for in analyses. I suspect that nestling diet is measured at treated sites but no information provided (!)	Short-term impacts measured 2 weeks after spraying (too short for chironomids). How long-term impact was measured is unclear (df not provided in ANCOVA analyses). Weekly samples of emergence trap provide high number of very small samples providing high variability and low probability of detecting significant differences (STD presumably relatively close to N). What is considered as "temporal or sp…	I put probably low because the different invertebrate communities in treated and control could have repercussion on the sampling efficiency	I put probably low because the different invertebrate communities in treated and control could have repercussion on the sampling efficiency	Details on sample timing not really given for in situ study, but if habitats vary altitudinally could be differences in sampling efficiency / Each pool sampled by a group of 4-5 student - high risk of observer effects	Details on sample timing not really given for in situ study, but if habitats vary altitudinally could be differences in sampling efficiency / Each pool sampled by a group of 4-5 student - high risk of observer effects							Study not well designed for detecting insecticide impact		The number of captures varies surprisingly from one day to the next (weather effect?)											Unclear about sampling measures
General comment											This study should actually have four columns for each response variable if it would reflect the way the authors analysed there data - one for each of the four biotypes. Then results for each biotype are valid, but unreplicated. If the four biotypes are treated as replicates then there is a confounding with biotype, whichi may or may not be a problem but implies reanalysis of the data needed / Bti…										Unclear what error bars represent	Unclear what error bars represent		Study in general quationable given study design.			10 treatment pools and 10 control pools, but data reported for only 4 treatment pools and 4 control pools / Strange that chironomids are affected only on the first year. The resistance hypothesis proposed seems unlikely
Risk of bias	Risk of bias	Probably low	High	High	High	Probably low	Low	Moderate	Moderate	Low	Probably high	Probably high	Probably high	High	Moderate	Probably high	Low	Low	Low	Unclear	Moderate	Moderate	High	Probably high	High	High	Probably high	Probably high	Probably low	Probably low	Probably low	Probably low	Low	Probably low	Probably high	High	High	Probably low	Probably low	Probably low	Probably low	Probably low	Probably low	Probably low	Probably high	Probably high	Probably low	Probably high	Probably high
Geographical data	Continent	Europe	Europe	Europe	Europe	Europe	North America	Europe	Europe	Asia	Europe	Europe	Europe	Europe	Europe	Europe	North America	North America	North America	Europe	North America	North America	Europe	Europe	Europe	Europe	Oceania	Oceania	Europe	Europe	Europe	Europe	North America	Asia	North America	North America	North America	North America	North America	North America	North America	North America	North America	North America	Europe	Europe	North America	North America	North America
	Biome							mediterranian	mediterranian	mediterranian	mediterranian	mediterranian	mediterranian		temperate	boreal	boreal	boreal	boreal	boreal			temperate	boreal	temperate	temperate	temperate	temperate	temperate	temperate	temperate	temperate	boreo-temperate	tropical			mediterranian	boreo-temperate	boreo-temperate	boreo-temperate	boreo-temperate	boreo-temperate	boreo-temperate	boreo-temperate	mediterranian	mediterranian	temperate
	Country / State	Germany	France	France	France	Germany	Minnesota, USA	France	France	Israel	France	France	France	France	France	Sweden	Michigan, USA	Michigan, USA	Michigan, USA	Sweden	California, USA	California, USA	Germany	Sweden	France	France	Hongkong	Hongkong	France	France	France	France	Minnesota, USA	India	California, USA	California, USA	California, USA	Wisconsin, USA	Wisconsin, USA	Wisconsin, USA	Wisconsin, USA	Wisconsin, USA	Wisconsin, USA	Wisconsin, USA	France	France	Ohio, USA	California, USA	California, USA
	Location	Campus Landau	Camargue 1	Camargue 2	Camargue 3	Leipzig	Pope County	Les Saintes-Maries-de-la-Mer	Les Saintes-Maries-de-la-Mer	Hai-Bar Nature Reserve, Mount Carmel	Rhône delta 1	Rhône delta 2	Rhône delta 3	All sites	Camargue Rhone Delta	Lake Färnebofjärden	East Lansing 1	East Lansing 2	East Lansing 3	Dalälven	Riverside 1	Riverside 2	Upper Rhine Valley	Dalälven	Ria d’Etel, Locoal-Mendon, Morbihan 1	Ria d’Etel, Locoal-Mendon, Morbihan 2	Tai Tan stream 1	Tai Tan stream 2	Morbihan, Brittany 1	Morbihan, Brittany 2	Morbihan, Brittany 1	Morbihan, Brittany 2	Wright County, Minnesota	Indira Nagar, Pondicherry	Unclear 1	Unclear 2	Kern County, California	Bass ponds 1	Bass ponds 2	Bass ponds 2	Bass ponds 3	Bass ponds 3	Bass ponds 4	Bass ponds 4	Camargue 1	Camargue 2	Dalaware	Mendota wildlife area	Kern Co duck club
	Latitude	49°12′13′′N	43°21'56''N	43°21'56''N	43°21'56''N	51°18’15.60” N	45°25'83''N	43°29'36,98''N	43°29'36,98''N	32°45'18″N	43°22'N	43°22'N	43°22'N		43°28'N	60°15'N	42°41'N	42°41'N	42°41'N	not mentioned				Lat 60.2 N	47°42'30''N	47°42'30''N	22°26'22"N	22°26'22"N	47°31'25'N	47°31'25'N	47°31'25'N	47°31'25'N	45°9'N	11°55'N	Unclear	Unclear	35°22'N								43.54°N, 4.55°E	43.54°N, 4.55°E
	Longitude	8°31′19′′E	4°48'59''E	4°48'59''E	4°48'59''E	12°21’44.39” E	95°21'81''W	4°23'31,83''E	4°23'31,83''E	35°00'54″E	4°51'E	4°51'E	4°51'E		4°34'E	16°47'E	84°30'W	84°30'W	84°30'W	not mentioned				Long 16.8_x0014_ E	03°07'48''W	03°07'48''W	114°19'52"E	114°19'52"E	02°38'28'E	02°38'28'E	02°38'28'E	02°38'28'E	94°V	79°37'O	Unclear	Unclear	118°53'V
Funding body	Organisation name	Deutsche Bundesstiftung Umwelt (DBU), Osnabrück, Germany [32608/01] and the Ministerium für Wissenschaft, Weiterbildung und Kultur Rheinland-Pfalz, Germany	Parc Naturel Re´gional de Camargue	Parc Naturel Re´gional de Camargue	Parc Naturel Re´gional de Camargue	Helmholtz Impulse and Networking Fund through the Helmholtz Interdisciplinary Graduate School for Environmental Research	the Minneapolis-St. Paul Metropolitan Mosquito Control District. Contribution No. 104, Lake Superior Research Institute, University of Wisconsin-Superior, Superior, WI.	Financial support for this work was provided by the French Ministry for Ecology, Sustainable Development and Spatial Planning through the National Programme for Ecotoxicology (PNETOX). The authors wish to thank Dow AgroSciences for the generous gift of spinosad 120SC and Mr. Girand for giving access to the study site.	Financial support for this work was provided by the French Ministry for Ecology, Sustainable Development and Spatial Planning through the National Programme for Ecotoxicology (PNETOX). The authors wish to thank Dow AgroSciences for the generous gift of spinosad 120SC and Mr. Girand for giving access to the study site.	the Israel Science Foundation (ISF) grant 891-14	the Ministry of Higher Education, Tunisia	the Ministry of Higher Education, Tunisia	the Ministry of Higher Education, Tunisia	Conseils Départementaux of Morbihan, Loire-Atlantique, Vendée, Charente-Maritime and Gironde; and LIFE+ Programme IMCM (Integrated Mosquito Control and Management) No. LIFE08 ENV/F/000488.	the Fondation Sansouire, the Parc Naturel Régional de Camargue (PNRC) and the SRETIE (Ministére de l'Environnement).	Swedish Environmental Protection Agency	National Institutes of Health	National Institutes of Health	National Institutes of Health	Swedish EPA	not reported	not reported	KAPS?!	Swedish Environmental Protection Agency	Conseil Ge´ne´ ral du Morbihan	Conseil Ge´ne´ ral du Morbihan	Hong Kong Health Department, University of Hong Kong	Hong Kong Health Department, University of Hong Kong	French Ministry for Ecology, Sustainable Development and Spatial Planning, National Programme for Ecotoxicology (PNETOX).	French Ministry for Ecology, Sustainable Development and Spatial Planning, National Programme for Ecotoxicology (PNETOX).	French Ministry for Ecology, Sustainable Development and Spatial Planning, National Programme for Ecotoxicology (PNETOX).	French Ministry for Ecology, Sustainable Development and Spatial Planning, National Programme for Ecotoxicology (PNETOX).	Metropolitan Mosquito Control District (MMCD)	not reported	This study was funded by a special California state appropriation for mosquito control research.	This study was funded by a special California state appropriation for mosquito control research.	This study was funded by a special California state appropriation for mosquito control research.	U S Fish and Wildlife Service, Ecological Services, Division of Environmental Contaminants, Twin Cities, Minnesota	U S Fish and Wildlife Service, Ecological Services, Division of Environmental Contaminants, Twin Cities, Minnesota	U S Fish and Wildlife Service, Ecological Services, Division of Environmental Contaminants, Twin Cities, Minnesota	U S Fish and Wildlife Service, Ecological Services, Division of Environmental Contaminants, Twin Cities, Minnesota	U S Fish and Wildlife Service, Ecological Services, Division of Environmental Contaminants, Twin Cities, Minnesota	U S Fish and Wildlife Service, Ecological Services, Division of Environmental Contaminants, Twin Cities, Minnesota	U S Fish and Wildlife Service, Ecological Services, Division of Environmental Contaminants, Twin Cities, Minnesota	Parc Natural R_x0019_egional de Camargue	Parc Natural R_x0019_egional de Camargue	United states fish and wild life service	California state appropriation for mosquito control research	California state appropriation for mosquito control research
Study results	Temporal coverage	multiple discrete timepoints	multiple discrete timepoints	multiple discrete timepoints	multiple discrete timepoints	multiple discrete timepoints	multiple discrete timepoints	multiple discrete timepoints	multiple discrete timepoints	multiple discrete timepoints	multiple discrete timepoints	multiple discrete timepoints	multiple discrete timepoints	single integrated timepoint	multiple discrete timepoints	multiple integrated timepoints	single discrete timepoint	single discrete timepoint	multiple discrete timepoints	multiple discrete timepoints	multiple discrete timepoints	multiple discrete timepoints	single integrated timepoint	single integrated timepoint	multiple discrete timepoints	multiple discrete timepoints	single discrete timepoint	single discrete timepoint	multiple discrete timepoints	single integrated timepoint	multiple discrete timepoints	single integrated timepoint	multiple integrated timepoints	single discrete timepoint	multiple discrete timepoints	multiple discrete timepoints	multiple discrete timepoints	multiple discrete timepoints	single discrete timepoint	single discrete timepoint	single discrete timepoint	single discrete timepoint	single discrete timepoint	single discrete timepoint	multiple integrated timepoints	multiple discrete timepoints	single discrete timepoint	multiple discrete timepoints	multiple discrete timepoints
	Used in MA?	yes	No (BA study)	No (BA study)	No (BA study)	yes	yes	No (no own control)	yes	No (meta-analysis not feasible)	No (BA study)	No (BA study)	No (BA study)	No (meta-analysis not feasible)	yes	No (meta-analysis not feasible)	No (meta-analysis not feasible)	No (meta-analysis not feasible)	No (effect size not reported or inferable)	No (variability not reported or inferable)	No (meta-analysis not feasible)	No (meta-analysis not feasible)	No (meta-analysis not feasible)	No (effect size not reported or inferable)	No (no own control)	No (no own control)	yes	yes	No (no own control)	No (no own control)	yes	yes	yes	No (meta-analysis not feasible)	No (variability not reported or inferable)	No (variability not reported or inferable)	No (variability not reported or inferable)	yes	yes	No (no own control)	yes	No (no own control)	yes	No (no own control)	No (meta-analysis not feasible)	yes	yes	No (variability not reported or inferable)	No (variability not reported or inferable)
	MA comment							same control for all treatments	same control for all treatments								check statistics, p-value not same as reported	check statistics, p-values not same as reported							same control for all treatments	same control for all treatments			same control for all treatments	same control for all treatments	same control for all treatments	same control for all treatments							same control for all treatments	same control for all treatments	same control for all treatments	same control for all treatments	same control for all treatments	same control for all treatments
Reference		Allgeier, S., Kaestel, A., Bruehl Carsten, A., 2019b. Adverse effects of mosquito control using Bacillus thuringiensis var. israelensis: Reduced chironomid abundances in mesocosm, semi-field and field studies. Ecotoxicology and Environmental Safety, 169: 786-796.	Fayolle, S., Bertrand, C., Logez, M., Franquet, E., 2015. Does mosquito control by Bti spraying affect the phytoplankton community? A 5-year study in Camargue temporary wetlands (France). Annales De Limnologie-International Journal of Limnology, 51(3): 189-198.	Fayolle, S., Bertrand, C., Logez, M., Franquet, E., 2015. Does mosquito control by Bti spraying affect the phytoplankton community? A 5-year study in Camargue temporary wetlands (France). Annales De Limnologie-International Journal of Limnology, 51(3): 189-198.	Fayolle, S., Bertrand, C., Logez, M., Franquet, E., 2015. Does mosquito control by Bti spraying affect the phytoplankton community? A 5-year study in Camargue temporary wetlands (France). Annales De Limnologie-International Journal of Limnology, 51(3): 189-198.	Kroeger, I., Liess, M., Dziock, F., Duquesne, S., 2013b. Sustainable control of mosquito larvae in the field by the combined actions of the biological insecticide Bti and natural competitors. Journal of Vector Ecology, 38(1): 82-89.	Liber, K., Schmude, K.L., Rau, D.M., 1998. Toxicity of Bacillus thuringiensis var. israelensis to chironomids in pond mesocosms. Ecotoxicology, 7(6): 343-354.	Duchet, C., Caquet, T., Franquet, E., Lagneau, C., Lagadic, L., 2010a. Influence of environmental factors on the response of a natural population of Daphnia magna (Crustacea: Cladocera) to spinosad and Bacillus thuringiensis israelensis in Mediterranean coastal wetlands. Environmental Pollution, 158(5): 1825-1833.	Duchet, C., Caquet, T., Franquet, E., Lagneau, C., Lagadic, L., 2010a. Influence of environmental factors on the response of a natural population of Daphnia magna (Crustacea: Cladocera) to spinosad and Bacillus thuringiensis israelensis in Mediterranean coastal wetlands. Environmental Pollution, 158(5): 1825-1833.	Duchet, C. et al., 2018. Pesticide-mediated trophic cascade and an ecological trap for mosquitoes. Ecosphere, 9(4).	Hajaij, M. et al., 2005. Low persistence of Bacillus thuringiensis serovar israelensis spores in four mosquito biotopes of a salt marsh in southern france. Microbial Ecology, 50(4): 475-487.	Hajaij, M. et al., 2005. Low persistence of Bacillus thuringiensis serovar israelensis spores in four mosquito biotopes of a salt marsh in southern france. Microbial Ecology, 50(4): 475-487.	Hajaij, M. et al., 2005. Low persistence of Bacillus thuringiensis serovar israelensis spores in four mosquito biotopes of a salt marsh in southern france. Microbial Ecology, 50(4): 475-487.	Lagadic, L. et al., 2016. No association between the use of Bti for mosquito control and the dynamics of non-target aquatic invertebrates in French coastal and continental wetlands. Science of the Total Environment, 553: 486-494.	Pont, D., Franquet, E., Tourenq, J.N., 1999. Impact of different Bacillus thuringiensis variety israelensis treatments on a chironomid (Diptera Chironomidae) community in a temporary marsh. Journal of Economic Entomology, 92(2): 266-272.	Vinnersten Thomas, Z.P., Lundstrom Jan, O., Petersson, E., Landin, J., 2009. Diving beetle assemblages of flooded wetlands in relation to time, wetland type and Bti-based mosquito control. Hydrobiologia, 635(1): 189-203.	Xu, Y. et al., 2008. Bacterial community structure in tree hole habitats of Ochlerotatus triseriatus: Influences of larval feeding. Journal of the American Mosquito Control Association, 24(2): 219-227.	Xu, Y. et al., 2008. Bacterial community structure in tree hole habitats of Ochlerotatus triseriatus: Influences of larval feeding. Journal of the American Mosquito Control Association, 24(2): 219-227.	Xu, Y. et al., 2008. Bacterial community structure in tree hole habitats of Ochlerotatus triseriatus: Influences of larval feeding. Journal of the American Mosquito Control Association, 24(2): 219-227.	Eskils, K., Lovgren, A., 1997. Release of Bacillus thuringiensis subsp. israelensis in Swedish soil. Fems Microbiology Ecology, 23(3): 229-237.	Su, T.Y., Mulla, M.S., 1999b. Microbial agents Bacillus thuringiensis ssp israelensis and Bacillus sphaericus suppress eutrophication, enhance water quality, and control mosquitoes in microcosms. Environmental Entomology, 28(4): 761-767.	Su, T.Y., Mulla, M.S., 1999b. Microbial agents Bacillus thuringiensis ssp israelensis and Bacillus sphaericus suppress eutrophication, enhance water quality, and control mosquitoes in microcosms. Environmental Entomology, 28(4): 761-767.	Timmermann, U., Becker, N., 2017. Impact of routine Bacillus thuringiensis israelensis (Bti) treatment on the availability of flying insects as prey for aerial feeding predators. Bulletin of Entomological Research, 107(6): 705-714.	Vinnersten, T.Z.P., Lundstrom, J.O., Schafer, M.L., Petersson, E., Landin, J., 2010. A six-year study of insect emergence from temporary flooded wetlands in central Sweden, with and without Bti-based mosquito control. Bulletin of Entomological Research, 100(6): 715-725.	Caquet, T., Roucaute, M., Le, G., Pierre, Lagadic, L., 2011. Effects of repeated field applications of two formulations of Bacillus thuringiensis var. israelensis on non-target saltmarsh invertebrates in Atlantic coastal wetlands. Ecotoxicology and Environmental Safety, 74(5): 1122-1130.	Caquet, T., Roucaute, M., Le, G., Pierre, Lagadic, L., 2011. Effects of repeated field applications of two formulations of Bacillus thuringiensis var. israelensis on non-target saltmarsh invertebrates in Atlantic coastal wetlands. Ecotoxicology and Environmental Safety, 74(5): 1122-1130.	Dickman, M., 2000. Impacts of a mosquito selective pesticide, Bti, on the macroinvertebrates of a subtropical stream in Hong Kong. Chemosphere, 41(1-2): 209-217.	Dickman, M., 2000. Impacts of a mosquito selective pesticide, Bti, on the macroinvertebrates of a subtropical stream in Hong Kong. Chemosphere, 41(1-2): 209-217.	Duchet, C. et al., 2008. Effects of spinosad and Bacillus thuringiensis israelensis on a natural population of Daphnia pulex in field microcosms. Chemosphere, 74(1): 70-77.	Duchet, C. et al., 2008. Effects of spinosad and Bacillus thuringiensis israelensis on a natural population of Daphnia pulex in field microcosms. Chemosphere, 74(1): 70-77.	Duchet, C. et al., 2008. Effects of spinosad and Bacillus thuringiensis israelensis on a natural population of Daphnia pulex in field microcosms. Chemosphere, 74(1): 70-77.	Duchet, C. et al., 2008. Effects of spinosad and Bacillus thuringiensis israelensis on a natural population of Daphnia pulex in field microcosms. Chemosphere, 74(1): 70-77.	Hershey, A.E., Lima, A.R., Niemi, G.J., Regal, R.R., 1998. Effects of Bacillus thuringiensis israelensis (Bti) and methoprene on nontarget macroinvertebrates in Minnesota wetlands. Ecological Applications, 8(1): 41-60.	Kala, M.K., Gunasekaran, K., 1999. Effect of Bacillus thuringiensis ssp. israelensis on the development of Plasmodium gallinaceum in Aedes aegypti (Diptera : Culicidae). Annals of Tropical Medicine and Parasitology, 93(1): 89-95.	Miura, T., Takahashi, R.M., Mulligan, F.S., Iii, 1982. Impact of the use of candidate bacterial mosquito larvicides on some selected aquatic organisms. Proceedings and papers of the Forty-ninth Annual Conference of the California Mosquito and Vector Control Association, Inc, Red Lion Motor Inn: Redding, California ; 1982.	Miura, T., Takahashi, R.M., Mulligan, F.S., Iii, 1982. Impact of the use of candidate bacterial mosquito larvicides on some selected aquatic organisms. Proceedings and papers of the Forty-ninth Annual Conference of the California Mosquito and Vector Control Association, Inc, Red Lion Motor Inn: Redding, California ; 1982.	Miura, T., Takahashi, R.M., Mulligan, F.S., Iii, 1982. Impact of the use of candidate bacterial mosquito larvicides on some selected aquatic organisms. Proceedings and papers of the Forty-ninth Annual Conference of the California Mosquito and Vector Control Association, Inc, Red Lion Motor Inn: Redding, California ; 1982.	Charbonneau, C.S., Drobney, R.D., Rabeni, C.F., 1994. EFFECTS OF BACILLUS-THURINGIENSIS VAR ISRAELENSIS ON NONTARGET BENTHIC ORGANISMS IN A LENTIC HABITAT AND FACTORS AFFECTING THE EFFICACY OF THE LARVICIDE. Environmental Toxicology and Chemistry, 13(2): 267-279.	Charbonneau, C.S., Drobney, R.D., Rabeni, C.F., 1994. EFFECTS OF BACILLUS-THURINGIENSIS VAR ISRAELENSIS ON NONTARGET BENTHIC ORGANISMS IN A LENTIC HABITAT AND FACTORS AFFECTING THE EFFICACY OF THE LARVICIDE. Environmental Toxicology and Chemistry, 13(2): 267-279.	Charbonneau, C.S., Drobney, R.D., Rabeni, C.F., 1994. EFFECTS OF BACILLUS-THURINGIENSIS VAR ISRAELENSIS ON NONTARGET BENTHIC ORGANISMS IN A LENTIC HABITAT AND FACTORS AFFECTING THE EFFICACY OF THE LARVICIDE. Environmental Toxicology and Chemistry, 13(2): 267-279.	Charbonneau, C.S., Drobney, R.D., Rabeni, C.F., 1994. EFFECTS OF BACILLUS-THURINGIENSIS VAR ISRAELENSIS ON NONTARGET BENTHIC ORGANISMS IN A LENTIC HABITAT AND FACTORS AFFECTING THE EFFICACY OF THE LARVICIDE. Environmental Toxicology and Chemistry, 13(2): 267-279.	Charbonneau, C.S., Drobney, R.D., Rabeni, C.F., 1994. EFFECTS OF BACILLUS-THURINGIENSIS VAR ISRAELENSIS ON NONTARGET BENTHIC ORGANISMS IN A LENTIC HABITAT AND FACTORS AFFECTING THE EFFICACY OF THE LARVICIDE. Environmental Toxicology and Chemistry, 13(2): 267-279.	Charbonneau, C.S., Drobney, R.D., Rabeni, C.F., 1994. EFFECTS OF BACILLUS-THURINGIENSIS VAR ISRAELENSIS ON NONTARGET BENTHIC ORGANISMS IN A LENTIC HABITAT AND FACTORS AFFECTING THE EFFICACY OF THE LARVICIDE. Environmental Toxicology and Chemistry, 13(2): 267-279.	Charbonneau, C.S., Drobney, R.D., Rabeni, C.F., 1994. EFFECTS OF BACILLUS-THURINGIENSIS VAR ISRAELENSIS ON NONTARGET BENTHIC ORGANISMS IN A LENTIC HABITAT AND FACTORS AFFECTING THE EFFICACY OF THE LARVICIDE. Environmental Toxicology and Chemistry, 13(2): 267-279.	Jakob, C., Poulin, B., 2016. Indirect effects of mosquito control using Bti on dragonflies and damselflies (Odonata) in the Camargue. Insect Conservation and Diversity, 9(2): 161-169.	Jakob, C., Poulin, B., 2016. Indirect effects of mosquito control using Bti on dragonflies and damselflies (Odonata) in the Camargue. Insect Conservation and Diversity, 9(2): 161-169.	Laskowski, H.P., Larsen, A.C., O'Shea, G.F., Pittendrigh, B.R., 1999. Effect of xanthan gum and traditional mosquito larvicides on chironomid larvae. Wildlife Society Bulletin, 27(3): 741-745.	Mulligan, F.S., Iii, Schaefer, C.H., 1982. Integration of selective mosquito control agent Bacillus thuringiensis serotype H.14, with natural predator populations in pesticide-sensitive habitats. Proceedings and papers of the Forty-ninth Annual Conference of the California Mosquito and Vector Control Association, Inc, Red Lion Motor Inn: Redding, California ; 1982.	Mulligan, F.S., Iii, Schaefer, C.H., 1982. Integration of selective mosquito control agent Bacillus thuringiensis serotype H.14, with natural predator populations in pesticide-sensitive habitats. Proceedings and papers of the Forty-ninth Annual Conference of the California Mosquito and Vector Control Association, Inc, Red Lion Motor Inn: Redding, California ; 1982.
	1) days after first treatment
[truncated: 47 more columns]

## Sheet: Diversity
Diversity	Article ID_study #	41238557_4	41238557_5	41238557_6	41239490_1	41238460_2	41239311_1	41242371_3	41241033_2	41240805_1	41240848_3	41241034_2	41238085_2	41238085_5	41238862_2	41239012_1	41238462_5	41238462_6	41238864_2	41239310_1	41239588_1	41239887_2	41239887_4	41239968_2	41241082_3	71698002_1	71698002_2	71698002_3	71698124_4	71698124_5	71698124_6
	Short title	Fayolle (2015)	Fayolle (2015)	Fayolle (2015)	Lundström (2010)	Duchet (2018)	Lagadic (2016)	Theissinger (2018)	Vinnersten (2009)	Tetreau (2018)	Timmermann (2017)	Vinnersten (2010)	Caquet (2011)	Caquet (2011)	Hershey (1998)	Jakob (2016)	Duguma (2015)	Duguma (2015)	Hershey (1995)	Lagadic (2014)	Marina (2014)	Niemi (1999)	Niemi (1999)	Ostman (2008)	Wolfram (2018)	Theissinger (2019)	Theissinger (2019)	Theissinger (2019)	Zhang (2021)	Zhang (2021)	Zhang (2021)
	Title	Does mosquito control by Bti spraying affect the phytoplankton community? A 5-year study in Camargue temporary wetlands (France)	Does mosquito control by Bti spraying affect the phytoplankton community? A 5-year study in Camargue temporary wetlands (France)	Does mosquito control by Bti spraying affect the phytoplankton community? A 5-year study in Camargue temporary wetlands (France)	High species richness of Chironomidae (Diptera) in temporary flooded wetlands associated with high species turn-over rates	Pesticide-mediated trophic cascade and an ecological trap for mosquitoes	No association between the use of Bti for mosquito control and the dynamics of non-target aquatic invertebrates in French coastal and continental wetlands	Using DNA metabarcoding for assessing chironomid diversity and community change in mosquito controlled temporary wetlands	Diving beetle assemblages of flooded wetlands in relation to time, wetland type and Bti-based mosquito control	Bacterial microbiota of Aedes aegypti mosquito larvae is altered by intoxication with Bacillus thuringiensis israelensis	Impact of routine Bacillus thuringiensis israelensis (Bti) treatment on the availability of flying insects as prey for aerial feeding predators	A six-year study of insect emergence from temporary flooded wetlands in central Sweden, with and without Bti-based mosquito control	Effects of repeated field applications of two formulations of Bacillus thuringiensis var. israelensis on non-target saltmarsh invertebrates in Atlantic coastal wetlands	Effects of repeated field applications of two formulations of Bacillus thuringiensis var. israelensis on non-target saltmarsh invertebrates in Atlantic coastal wetlands	Effects of Bacillus thuringiensis israelensis (Bti) and methoprene on nontarget macroinvertebrates in Minnesota wetlands	Indirect effects of mosquito control using Bti on dragonflies and damselflies (Odonata) in the Camargue	Microbial communities and nutrient dynamics in experimental microcosms are altered after the application of a high dose of Bti	Microbial communities and nutrient dynamics in experimental microcosms are altered after the application of a high dose of Bti	EFFECTS OF METHOPRENE AND BTI (BACILLUS-THURINGIENSIS VAR ISRAELENSIS) ON NONTARGET INSECTS	Bti sprays do not adversely affect non-target aquatic invertebrates in French Atlantic coastal wetlands	Efficacy and non-target impact of spinosad, Bti and temephos larvicides for control of Anopheles spp. in an endemic malaria region of southern Mexico	Ecological effects of mosquito control on zooplankton, insects, and birds	Ecological effects of mosquito control on zooplankton, insects, and birds	Effects of mosquito larvae removal with Bacillus thuringiensis israelensis (Bti) on natural protozoan communities	A multi-year study following BACI design reveals no short-term impact of Bti on chironomids (Diptera) in a floodplain in Eastern Austria	Mosquito control actions affect chironomid diversity in temporary wetlands of the Upper Rhine Valley	Mosquito control actions affect chironomid diversity in temporary wetlands of the Upper Rhine Valley	Mosquito control actions affect chironomid diversity in temporary wetlands of the Upper Rhine Valley	Microbiota and transcriptome changes of Culex pipiens pallens larvae exposed to Bacillus thuringiensis israelensis	Microbiota and transcriptome changes of Culex pipiens pallens larvae exposed to Bacillus thuringiensis israelensis	Microbiota and transcriptome changes of Culex pipiens pallens larvae exposed to Bacillus thuringiensis israelensis
Basic information	Study name	Site 1	Site 2	Site 3	Diversity 2010	Hai-Bar	(Global test)	Neustadt-Geinsheim	Diving beatles	Microbiota	Upper Rhine Valley	Dalälven floodplain	VectoBac 12AS	VectoBac WG	Wright County	Carmague multi-year	low	high	Lake Maria State Park	Locoal-Mendon	San Simón	Wright County	Wright County	Lake Färnebofjärden	VectoBac® G	Meadow	Floodplain	Forest	Microbiota diversity	Microbiota diversity	Microbiota diversity
	Studied organism(s)	Phytoplankton	Phytoplankton	Phytoplankton	Chironomidae	Invertebrates	MacroInvertebrates	Chironomidae	dytiscids	Bacteria	aerial insects	emerging insects	Invertebrates	Invertebrates	Annelida, Bivalvia, Brachycera, Ceratopogonidae, Chironomidae, Coleoptera, Culicidae, Dytiscidae adults, Dytiscidae larvae, Gastropoda, Hydrophilidae adults, Hydrophilidae larvae, macroInvertebrates, Mollusca, Nematocera, nonchironomid Diptera, nonDipteran predators, noninsects, Other Coleoptera adults, Other Coleoptera larvae, predators, Predatory Chironomidae, Stratiomyidae, Tipulidae	Odonata	Bacteria	Bacteria	aquatic Invertebrates	aquatic Invertebrates	aquatic insects	insects	zoo Plankton	Protozoan	Chironomidae	Chironomids	Chironomids	Chironomids	Bacteria	Bacteria	Bacteria
	Response category	diversity	diversity	diversity	diversity	diversity	diversity	diversity	diversity	diversity	diversity	diversity	diversity	diversity	diversity	diversity	diversity	diversity	diversity	diversity	diversity	diversity	diversity	diversity	diversity	diversity	diversity	diversity	diversity	diversity	diversity
	Response variable	Shannon index,Pielou's evenness index	Shannon index,Pielou's evenness index	Shannon index,Pielou's evenness index	species richness	species richness	Shannon index,taxonomic richness	species richness,saprobic index	species richness,Hurlbert’s PIE	Shannon index,Simpson index,Pielou's evenness index,species richness	taxonomic richness,Shannon index,evenness	McQuitty similarity	taxonomic richness,Shannon index,Pielou's evenness index	taxonomic richness,Shannon index,Pielou's evenness index	taxonomic richness,dominance	species richness	species richness,Shannon index,phylogenetic diversity	species richness,Shannon index,phylogenetic diversity	species richness	taxonomic richness,Shannon index,Pielou's evenness index	Shannon index,taxonomic richness	taxonomic richness	taxonomic richness	taxonomic richness	taxonomic richness,Shannon index	taxonomic richness	taxonomic richness	taxonomic richness	Shannon index,Chao1 index	Shannon index,Chao1 index	Shannon index,Chao1 index
	Resp. var. unit	no unit,no unit	no unit,no unit	no unit,no unit	0	number of taxa		number of OTUs,no unit	number of species,no unit	no unit,no unit,no unit,n	n,no unit,no unit	0	number of taxa,no unit,no unit	number of taxa,no unit,no unit	Number of genera, % of total individuals/number of genera	number of species	n,no unit,no unit	n,no unit,no unit	number taxa	number taxa,no unit,no unit,no unit	no unit,number species	genera per wetland sample	genera per wetland sample	0	number taxa,no unit	number OTU	number OTU	number OTU	no unit,no unit	no unit,no unit	no unit,no unit
	Comparator	No treatment	No treatment	No treatment	No treatment	No treatment		No treatment	No tretment		no treatment	No treatment	No treatment	No treatment	No treatment	no treatment	no treatment	no treatment	no treatment	no treatment	no treatment	no treatment	no treatment		no treatment	no treatment	no treatment	no treatment	no treatment	no treatment	no treatment
	Data location	Figure 3	Figure 3	Figure 3	Table 1	Figure 3	Table S4	Text p. 9, Table 2	Table 5	Figure 5, Table S1	Table 2, Figure S1-S3	Figure 2	Table S1	Table S1	Table 2,Table 3	Figure 3	Figure S8	Figure S8	Figure 3	Table 1	Figure 1-3	Table 8	Text p. 555	Figure 1, Text p 233	Table 5	S3	S3	S3	Table 1	Table 1	Table 1
External validity	Type of study	Control programme field study	Control programme field study	Control programme field study	Control programme field study	Field mesocosm	Control programme field study	Control programme field study	Experimental field study	Lab mesocosm	Control programme field study	Control programme field study	Control programme field study	Control programme field study	Control programme field study	Experimental field study	Lab mesocosm	Lab mesocosm	Experimental field study	Control programme field study	Field mesocosm	Control programme field study	Control programme field study	Control programme field study	Control programme field study	Control programme field study	Experimental field study	Control programme field study	Lab mesocosm	Lab mesocosm	Lab mesocosm
	Type of habitat	Temporary flooded wetland	Temporary flooded wetland	Temporary flooded wetland	Temporary flooded wetland	Pond	Temporary flooded wetland	Temporary flooded wetland	Temporary flooded wetland	Built environment	River	Temporary flooded wetland	Temporary oligohaline pool	Temporary oligohaline pool	Permanent wetland	Permanent wetland	Pond	Pond	Pond	Permanent wetland	Constructed/Artificial	Other	Other	Temporary flooded wetland	Temporary flooded wetland	Temporary flooded wetland	Temporary flooded wetland	Temporary flooded wetland	Constructed/Artificial	Constructed/Artificial	Constructed/Artificial
	Type of ecosystem	Brackish	Brackish	Brackish	Aquatic/Terrestrial	Freshwater	Freshwater/Salt water	Freshwater	Freshwater	Freshwater	Aquatic/Terrestrial	Freshwater	Brackish	Brackish	Freshwater	Salt water	Freshwater	Freshwater	Freshwater	Brackish	Freshwater	Freshwater	Freshwater	Freshwater	Freshwater	Freshwater	Freshwater	Freshwater	Freshwater	Freshwater	Freshwater
	Area (m2)					0.2		Not reported	Not reported	<1	number below is an assumption		10-30	10-30	20000-530000	2500 ha sprayed	1	1	up to 750 m2	50000	2.25	20000-520000	20000-520000	50000-2700000	not reported
	Scale of studied areas (m2)	Not reported	Not reported	Not reported	Not reported	< 1		Not reported	Not reported	< 1	> 10 000	> 10 000	11-100	11-100	> 10 000	> 10 000	1-10	1-10	101-1 000	> 10 000	1-10	> 10 000	> 10 000	> 10 000	Not reported	Not reported	< 1	1 001-10 000	< 1	< 1	< 1
	Water mean depth (m)	28	35	30	Variable (0- <1m)	0.15		Not reported	Not reported		unkown		0.0985	0.082	nr	not reported	0.3	0.3	Lake Maria State Park	0,03-0,33	0.4	watersheds up to 8600 ha	watersheds up to 8600 ha		not reported	0,2-0,3	0.6	<0,5
	Commercial product	VectoBac 12AS	VectoBac 12AS	VectoBac 12AS	VectoBac G (not reported)	Lossquito		IcyPearls (Vectobac WG)	VectoBac G	produced from VectoBac WG.	unknown	VectoBac G	VectoBac 12AS	VectoBac WG	VectoBac G	VectoBac 12AS	VectoBac G	VectoBac G	Vectobac-G	VectoBac" WG	VectoBac WDG, ABG-6511	Vectobac-G	Vectobac-G	VectoBac G	VectoBac® G	Bti IcyPearls®	Bti IcyPearls®	VectoBac® WG	not reported	not reported	not reported
	Strength (ITU/mg)	Not reported	Not reported	Not reported	Not reported	1200		Not reported	200	unknown	unknown	200	1200	3000	nr	1200	200	200	200	3000	3000	200	200	200	200				not reported	not reported	not reported
	Application rate (109 ITU/ha)	0,37-1,59	0,37-1,59	0,37-1,59	unclear	32.4	variable	1.44	2.8	unclear	unclear	2.8	0.6	1.2	2.344	3	0.12	9.62	1.57	0.85	6	2.34	2.34	3	2-2,4	2.88	1.44	1.2	unclear	unclear	unclear
	Application rate (other unit)				unclear				13-15	27μl of a 40 mg/l (1 μg) suspension of Bti spores/crystals		13-15 kg/ha	0.5	0.4	11.72	2.5	0.6	48.1	7.85	220-300	2	5,9-17,2	5,9-17,2	15	10-12				0.5	1	1.5
	other unit								kg/ha				l/ha	kg/ha	kg/ha	l/ha	kg/ha	kg/ha	kg/ha	g/ha	kg/ha	kg/ha	kg/ha	kg/ha	kg/ha				ml/99.5 ml	ml/99 ml	ml/98.5 ml
	Environmental concentration				Not reported	18											not reported	not reported		not reported
	unit					µl/l											not reported	not reported		not reported
	Frequency of applications per year (range)	2	1	2	unclear	2	1-9	1-4	0-2	1	unclear	unclear	5-8	5-8	6	30-50	1	1	6	4-10	1	5	5	unclear	1	1	2	1	1	1	1
	Averge frequency	2	1	2	unclear	2	2.6875	3.5	0.65	1	unclear	unclear	6.2	6.2	6	40	1	1	6	6.7	1	5	5	unclear	1	1	2	1	1	1	1
	Target species group	Mosquito	Mosquito	Mosquito	Mosquito	Mosquito		Mosquito	Mosquito	Mosquito	Mosquito	Mosquito	Mosquito	Mosquito	Mosquito	Mosquito	Mosquito	Mosquito	Mosquito	Mosquito	Mosquito	Mosquito	Mosquito	Mosquito	Mosquito	Mosquito	Mosquito	Mosquito	Mosquito	Mosquito	Mosquito
	Target species	Unspec. Mosquitoes	Unspec. Mosquitoes	Unspec. Mosquitoes	Aedes sticticus	Unspecified mosquitos		Not specified	Aedes sticticus	Aedes aegypti	not determined	Aedes sticticus	Ochlerotatus (Aedes) caspius and Ochlerotatus (Aedes)	Ochlerotatus (Aedes) caspius and Ochlerotatus (Aedes)	Not specified	Ochlerotatus caspius, Ochlerotatus detritus	Culex	Culex	unclear	not reported	Anopheles albimanus and associated culicids	major taxa identified included Culiseta inornata, Aedes vexans, Aedes cincerus, Culex tarsalis, and other Culex species.	major taxa identified included Culiseta inornata, Aedes vexans, Aedes cincerus, Culex tarsalis, and other Culex species.	O. sticticus & A. Cinereus	Culicidae	Unspec. Mosquitoes	Unspec. Mosquitoes	Unspec. Mosquitoes	Culex pipiens pallens	Culex pipiens pallens	Culex pipiens pallens
	Mosquito mortality (%)					Not reported but significant	Not reported	97.3161	close to 100%	100	not assessed		nr	nr	46.6019	not reported	mortality depended on the instar stage	mortality depended on the instar stage	unclear	not reported	depedning on species but often aorund 50%	65-88	65-88	97-100	close to 100%				LC50	LC50	LC50
	Mosquito mortality class	Not reported	Not reported	Not reported	Not reported	Not reported	Not reported	>90 %	>90 %	>90 %	Not reported	>90 %	Not reported	Not reported	<60 %	not reported	60-79 %	60-79 %	Not reported	not reported	<60 %	60-79 %	60-79 %	>90 %	>90 %	>90 %	<60 %	>90 %	<60 %	<60 %	<60 %
	Comment on external validity									beaker experiment							the effect on Culex was limited or relatively unclear	the effect on Culex was limited or relatively unclear	it is a perorary flooded exopsystem stduy which could confound the study results.			wetlands with waterdepes between <1 and >50 m	wetlands with waterdepes between <1 and >50 m		different types of application unclear when which was used
Study design	Experimental design	BA	BA	BA	CI	CI	CI	CI	CI	CI	CI	CI	BACI	BACI	BACI	CI	CI	CI	CI	CI	CI	BACI	BACI	CI	BACI	BACI	CI	CI	CI	CI	CI
	Number of spatial replicates	1	1	1	3	6	8	3	3	up to 20	3	3	5	5	9	3	4	4	3	1	4	9	9	3	3	1	12	4	3	3	3
	Number of sampling points per replicate	3	3	3	4	1	Unclear	5	3-10		over three years	4	1	1	8	100 m transect	1-3 depending on the variable	1-3 depending on the variable	8	5		depending on the group of species	depending on the group of species			12	1	3	1	1	1
	Type of replicate	Pseudo	Pseudo	Pseudo	True		True	True	True	True	True	True	True	True	True	True	True	True	True	True	True	True	True	True	True	Pseudo	True	True	True	True	True
Sampling strategy	Start of treatment	2006	2006	2006	2002	2013-04-23			Unclear		1980	2002	1998	1998	1991	not reported	41184	41184	12 April 1989	April 2006	07-10-2008	1991	1991	2002		42458	42494	42083
	End of treatment	2010	2011	2011	2006	41430			2006				39295	39295	1993	not reported	41184	41184	3 July 1989	2012	16-01-2009	1993	1993	2006 May 11/12		42458	42514	42090
	Years of treatment	5	6	6	4	1		21	Unclear	1	9	6	10	10	3	unclear	1	1	1	7	1	3	3	5	15	Unclear	1	Unclear	1	1	1
	Start of study	2006	2007	2010	37377	41386		41365	2002		1989	2002 May - September	38777	38777	1989	2010	41180	41180	October 1988	02-2006	09-09-2008	1988	1988	38848	2013	42443	42494	42114
	End of study	2010	2011	2011	39355	41493		41456	2006		1991	2007 May - September	39326	39326	1993	2014	41229	41229	32692	10-2012	16-01-2009	1993	1993	38863	2016	42547	42599	42150
	Years of study	4	5	2	6	1		2	5	1	3	6	2	2	5	5	1	1	1	7	1	6	6	1	4	1	1	1	1	1	1
	Study length each year (range, days)1)	11	11	11	Variable	107		91	Unclear	1	1	150	202-210	202-210	89 (typically late April–late July)	unclear	44	44	approx 80	February until November		unclear	unclear	15	5-6	104	105	36	unclear	unclear	unclear
	Study length each year (days)	11	11	11	133	107		91	Unclear	1	1	150	206	206	90	unclear	44	44	80	300	1	unclear	unclear	15	5.5	104	105	36	unclear	unclear	unclear
	Sampling frequency before 1st treatment	1	1	1	Variable	1		0	Unclear	0	not covered		1	1	5	0	1	1	1	0-1 each year	5	3	3	0	1	2	0	0	0	0	0
	Sampling frequency after 1st treatment	3	3	3	Variable	5		13	Unclear	1	multiple times	weekly	9	9	15	15	up to 5	up to 5	7	4-6	15	3	3	1	1	13	15	5	1	1	1
	Comment on sampling strategy								4 treatment wetlands and 6 control wetlands. They compare treatment wetlands with control wetlands for the period 2002-2003, but only 2 treatment wetlands were treated both years, 1 wetland was treated in 2002 only, and 1 wetland was not included in the study 2002-2003. They also make a comparison for 2005-2006, and during this time only 3 treatment wetlands were sampled.		Exact start of treatment in studied areas is a bit unclear, but control programme in the wider area started in 1980.					assessment during an ongoing application of Bti								study was done in wetlands treated since 2002; sampling was realised on May 26
Statistical evaluation	Statistical test					Repeated measures / RM ANOVA	Could have been set up as a BACI design, but GLM on Global data (see Tab S4), no time by treatment interaction) / t-tests & GLMM	GLMM / Welch test	Mixed model / ANOVA	mainly multivariate / Similarity coefficients, PCA, diversity indices	Bray-Curtis similarity with square-root transformed data, ANOSIM	ANCOVA (with water level and time of yr as covariables), McQuitty Similarity analysis for wetlands	ANOVA / GLM, one-way ANOVA & Tukey post-hoc test for each sampling date	ANOVA	repeated measures mixed model	General linear mixed models	PCA for communities, RM ANOVA / depending on the group assessed	PCA for communities, RM ANOVA / depending on the group assessed	ANOVA	Repeated Measures	ANOVA type	RMANOVA / repeated-measure ANOVA	RMANOVA / repeated-measure ANOVA	ANOVA/ANCOVA: Note these are psuedoreplicated (subsamples within groups are treated as separate reps)	LMM
Selection bias	Group matching	Pseudo-replicated	Pseudo-replicated	Pseudo-replicated	Independent groups	Independent groups	Matched pairs	Independent groups	Independent groups	Independent groups	Independent groups	Independent groups	Pseudo-replicated	Pseudo-replicated	Independent groups	Independent groups	Independent groups	Independent groups	Independent groups	Pseudo-replicated	Independent groups	Independent groups	Independent groups	Independent groups	Independent groups	Pseudo-replicated	Independent groups	Independent groups	Independent groups	Independent groups	Independent groups
	Randomisation of treatment allocation	No	No	No	No	Yes	No	Unclear	No	No	No	No	No	No	Yes, within pairs	No	Yes	Yes	Unclear	No	Yes	Yes	Yes	Unclear	Unclear	No	Yes	No	Yes	Yes	Yes
	Risk of Selection bias	Probably high	Probably high	Probably high	Probably low	Low	Probably high	Unclear	Unclear	Unclear	High	Probably high	High	High	Low	Probably high*	Low	Low	Probably low*	Probably high	Low	Low	Low	Probably low	Unclear	Probably high	Low	Probably high	Low	Low	Low
	Comment on risk of Selection bias	only three sites selected a posteriori with very short hydroperiods, not representative of Bti-sprayed marshes in Camargue	only three sites selected a posteriori with very short hydroperiods, not representative of Bti-sprayed marshes in Camargue	only three sites selected a posteriori with very short hydroperiods, not representative of Bti-sprayed marshes in Camargue	Although randomised selection not possible the spatial distribution of sites ended up being reasonably distributed in space (not all treated sites in one area and controls in another)		Control and impact sites in each region, unclear if any biases / The study sites should have been selected randomly across the mosquito controlled areas - no historic information provided on spraying frequency for the selected sites, two of the 3 never sprayed sites are the most frequently sprayed in the study. The high risk of selection biais refer to the selection of the site within a region an…	Three treated.vs 1 year unterated pairs, + 1 never treated site- Unclear if they could choose which area was left untreated, but probably not different from truly randomized	Treatment meadows more clustered in space, differences in wetland types (wet-meadow v alder swamp)		only 2 "control" sites which are very different (located at both extremes of the gradient including treated sites) making the detection of signficant impact impossible. Also various sites and periods of sample excluded from analysis for obscur reasons.	No rationale on site selection, no information on mosquito production at treated and reference wetlands	Five pools in three different treatment areas, pools really a subset of treatment areas / The "control area" is presumably producing consistently mosquito below a given threshold, otherwise it would have been included into this 12-year mosquito-control program. No randomisation of the treatments, only of the samplings (5 pools selected randomly once within each treatment blocks ). Temperature & s…	Five pools in three different treatment areas, pools really a subset of treatment areas / The "control area" is presumably producing consistently mosquito below a given threshold, otherwise it would have been included into this 12-year mosquito-control program. No randomisation of the treatments, only of the samplings (5 pools selected randomly once within each treatment blocks ). Temperature & s…	Carefully. Thought out random block design, blocks are triplets rather than pairs. There were some constraints (e.g. landowners wishes for no. Treatment) that prevented full randomisation but authors do not believe this to have been a problem	Spreadsheet would not let me choose independent groups. Sites are not random in space (treated sites closer to ocean), but are regarded as independent replicates. They try and deal with this statistically (see note on performance bias)			no need to randomize between pairs, 3 ponds each serving as contol & treated site	As far as I can tell - one control and one treated area, with multiple pools sampled in each. Statistical model accounts for this by nesting the pools within the treatment area, but still no true replication. Many years of data provides a form of replication - consistent changes in time or not				Had to take ref and treated areas where they were, not possibility to randomise, but able to pair according to location, wetland type etc	The exact location of C and I sites varied among years, so could not be chosen on a purely random basis. Not clear how control sites are situated relative to previous control attempts
Performance bias	Reported or suspected confounding factor	Unlikely	Unlikely	Unlikely	Likely	Unlikely	Likely	Unlikely	Unclear	Unlikely	Likely	Likely	Likely	Likely	Unlikely	Likely	Unclear	Unclear	Unlikely	Likely	Unclear	Likely	Likely	Unclear	Unlikely	Likely	Unlikely	Likely	No	No	No
	Reported or suspected confounding time-related trend	Likely	Likely	Likely	Likely	Unlikely	Likely	Unlikely	Unclear	Unlikely	Likely	Unclear	Likely	Likely	Unlikely	Unclear	Unlikely	Unlikely	Unlikely	Likely	Unclear	Likely	Likely	Unlikely	Unclear	Likely	Unlikely	Likely	No	No	No
	Reported or suspected contamination of study groups	Unlikely	Unlikely	Unlikely	Unlikely	Unlikely	Likely	Unclear	Unlikely	Unlikely	Likely	Unclear	Unlikely	Unlikely	Unlikely	Unclear	Unlikely	Unlikely	Unlikely	Unclear	Unlikely	Unlikely	Unlikely	Unlikely	Unclear	Likely	Unlikely	Likely	No	No	No
	Risk of Performance bias	High	High	High	Moderate	Low	High*	Unclear	Moderate	Probably low	High	Unclear	High*	High*	Low	Moderate	Probably low	Probably low	Probably low	Probably high	Moderate*	Moderate*	Moderate*	Probably low	Unclear	Probably high	Probably low	Probably high	Low	Low	Low
	Comment on risk of Performance bias	studied period too short to show an effect	studied period too short to show an effect	studied period too short to show an effect	likely strong differences in interannual dynamics, not clear how they were dealt with/factored out	Clear time related trends in e.g. pH and conductivity, but the repeated measures design with clear time x treatment interaction should be able to deal with this	Much variation among replicates in previous history of treatment, timing of treatment, number of treatments / Confounding factor: water depth and/or flooding different between treated and control; time-related factor: treatment considered as having an effect on chironomids only in the first 11 days due to residual activity of Bti ( good for mosquitoes but not chironomids in temporaray wetlands) -…	Control sites were treated 1 year previous, and were adjacent to treated areas, unclear if any residual or new contamination occurse. Possible confounding with recovery from treatment in control sites. Additional never treated control provides point of comparison	Possible time related trends in different wetlands might confound differences, though statistical model seems appropriate in this case (with wetlands fitted as blocks	sensitivity of the organisms	Very few mosquitoes at control sites (for which the general insect abundance is unknown), inference to predator food but sampling not timely to predator foraging, no information on where and when samples of chick diet are collected relative to insect car trapping.	Only 11% of short-term variation and 6% of long term variation explained by the data set	Significant differences in salintiy and temperature among zones, but even depth looks like it differs. Strong verition in time / Based on study site description, the reference wetland could be contaminated with Bti by flooding at high tide. No sampling in July & August 2006 because the pool were dry, yet they were Bti sprayed???	Significant differences in salintiy and temperature among zones, but even depth looks like it differs. Strong verition in time / Based on study site description, the reference wetland could be contaminated with Bti by flooding at high tide. No sampling in July & August 2006 because the pool were dry, yet they were Bti sprayed???	time related trends reported but not. Confounding of treatment effects	The authors talk about the non-random distribution of treated (closer to the sea) relative to untreated sites. They deal with this by fitting covariates such as salinity in their analyses, but unclear if this catches all aspects. Regarding time, they combined data from multiple years of sampling together, but unclear if this might give greater weight to years where , say, less sensitive species w…	Many things varied with time, but time modelled as a factor in analyses,	Many things varied with time, but time modelled as a factor in analyses,	Question about how well shower curtains embedded in substrate preveted cross contamination: for for Bti results seem to condfirm no cross contamination, but for insecticides too many zeros to evaluate / core sampling not accounting enough for patchy distribution leading to high variability among samples and lack of significant trends.	Systematic differences in, e.g. , depth both between areas and with time. Unclear if the buffer zone sufficient to prevent cross contamination	Some pools dried and were excluded, unclear if other pools also affected by decreasing water, but unlikely to have affected results /. Strange to consider only number of species and not relative abundance in analyses	Water depth was systematically higher across all study sites in the post than pre treatment period, but any error unlikely to have been systematic. Authors include water depth and region as blocking factors which potentially help account for confounding factors, and took great care in site choice / Low for insects, but high performance biais for birds with high nest predation (70%) as confounding…	Water depth was systematically higher across all study sites in the post than pre treatment period, but any error unlikely to have been systematic. Authors include water depth and region as blocking factors which potentially help account for confounding factors, and took great care in site choice / Low for insects, but high performance biais for birds with high nest predation (70%) as confounding…	Pairing sites reduces influences of possible confounds / prior applications of BtI	The exact location of C and I sites varied among years, so could not be chosen on a purely random basis. Not clear how control sites are situated relative to previous Bti treatments. No clear statement that control sites were never treated, in a region where treatement using different methods has been ongoing for years
Detection bias	Differences in sampling or measuring methods between study groups	No	No	No	No	No	No	No	No	No	Unclear	Unclear	No	No	No	No	No	No	No	No	No	No	No	No	No	No	No	No	No	No	No
	Differences in sampling timing	No	No	No	Yes	No	Yes	No	Yes	No	Unclear	No	No	No	No	No	No	No	No	Yes	No	No	No	No	No	No	No	No	No	No	No
	Differences in sampling efficiency	No	No	No	Unclear	No	Unclear	No	Yes	No	Unclear	No	Unclear	Unclear	No	No	No	No	No	No	No	No	No	No	Unclear	No	No	No	No	No	No
	Risk of Detection bias	High	High	High	Moderate	Low	Moderate	Low	Probably high*	Probably low	Probably high	Probably high	Probably low	Probably low	Low	Low	Low	Low	Low	Probably low	Low	Probably low*	Probably low*	Probably low*	Probably low	Probably low	Probably low	Probably low	Low	Low	Low
	Comment on risk of Detection bias	high variability in algae density due to differing inundation patterns relative to time of sampling - difficult to reach significance level	high variability in algae density due to differing inundation patterns relative to time of sampling - difficult to reach significance level	high variability in algae density due to differing inundation patterns relative to time of sampling - difficult to reach significance level	Major differences in wetland types (wet meadows vs alder swamps) not accounted for in analysis, Differences in sampling efficiency according to hydrological characteristics of each year, wetland type etc.		As above, much variaiton in timing of sampling wrt treatment applications etc / Differences in sampling efficiency related to different water depth between treatment and control at some sites. Global analyses: difference in sampling timing (time and frequency of sampling relative to spraying events differ among sites (as well as spraying frequency)		Major differences in wetland types (wet meadows vs alder swamps) not accounted for in analysis, Differences in sampling efficiency according to hydrological characteristics of each year, wetland type etc.		High effect of season, temperature and time of day (Table 3) not accounted for in analyses. I suspect that nestling diet is measured at treated sites but no information provided (!)	Short-term impacts measured 2 weeks after spraying (too short for chironomids). How long-term impact was measured is unclear (df not provided in ANCOVA analyses). Weekly samples of emergence trap provide high number of very small samples providing high variability and low probability of detecting significant differences (STD presumably relatively close to N). What is considered as "temporal or sp…	I put probably low because the different invertebrate communities in treated and control could have repercussion on the sampling efficiency	I put probably low because the different invertebrate communities in treated and control could have repercussion on the sampling efficiency						Sample dates shift around, and less intensive schedule in later years. Broadly cover spring, summer autumn though in all years.		Different organism groups sampled at different times, which might affect comparison of relative vulnerabilities among organism groups, bur no vulnerability of each alone / clean and impressive work in terms of care given to all steps of the study and amount of field work involved	Different organism groups sampled at different times, which might affect comparison of relative vulnerabilities among organism groups, bur no vulnerability of each alone / clean and impressive work in terms of care given to all steps of the study and amount of field work involved		Time of year of sampling ranged from April to June over all years, meaning that the repeated measures component of the design is confounded with sample time. Multihabitat sampling could vary in efficiency according to level of inundation, development of vegetation, etc. Altogether means a lot of sources of uncontrolled variaiton in the study
General comment					Impossible to assess validity of statistics as no real model description or output given, but likely analyses were pseudoreplicated, with each sample point regarded as an independent replicate and no attempt to use e.g. a site blocking factor to account for diffs between wetlands, including wet meadows v alder swamps		The study includes global analysies of all 8 regions combined, as well as single location analyses. The global analyses are undermined by very high variation in treatment history etc / Table S3: why not providing % occurrence of taxa for control and treated sites separately? No data transparency (a 9-page table that would have required one more column to be a lot more informative, the study is ab…					Study in general quationable given study design.							Very low abundance of key species (chironomid) and a single Bti treatment not helping to detect trends, not to mention community dynamics which differ according to ponds.		3 species disappeared in Bti treated pools would have been interesting to know which ones
Risk of bias	Risk of bias	High	High	High	Moderate	Low	High	Unclear	Probably high	Unclear	High	Probably high	High	High	Low	Probably high	Probably low	Probably low	Probably low	Probably high	Moderate	Moderate	Moderate	Probably low	Unclear	Probably high	Probably low	Probably high	Low	Low	Low
Geographical data	Continent	Europe	Europe	Europe	Europe	Asia	Europe	Europe	Europe	Europe	Europe	Europe	Europe	Europe	North America	Europe	North America	North America	North America	Europe	North America	North America	North America	Europe	Europe	Europe	Europe	Europe	Asia	Asia	Asia
	Biome					mediterranian		temperate	boreal	temperate	temperate	boreal	temperate	temperate	boreo-temperate	mediterranian			temperate	temperate	tropical	boreo-temperate	boreo-temperate	boreal	temperate
	Country / State	France	France	France	Sweden	Israel	France	Germany	Sweden	France	Germany	Sweden	France	France	Minnesota, USA	France	California, USA	California, USA	Minnesota, USA	France	Mexico	Minnesota, USA	Minnesota, USA	Sweden	Austria	Germany	Germany	Germany	China	China	China
	Location	Camargue 1	Camargue 2	Camargue 3	Nedre Dalälven	Hai-Bar Nature Reserve, Mount Carmel	All sites	Neustadt-Geinsheim 1	Lake Färnebofjärden	Genoble	Upper Rhine Valley	Dalälven	Ria d’Etel, Locoal-Mendon, Morbihan 1	Ria d’Etel, Locoal-Mendon, Morbihan 2	Wright County, Minnesota	Camargue 1	quatic and Vector Control Research Facility of the Univer- sity of California Riverside Agricultural Experiment Station	quatic and Vector Control Research Facility of the Univer- sity of California Riverside Agricultural Experiment Station	Sothern-Central Minnesota	Locoal-Mendon, Morbihan	Mazatán, Chiapas State	Western Wright County 1	Western Wright County 2	River Dalälven lowlands	Dyje and Morava floodplains	Neustadt/ Weinstraße	Stixwörth	Bienwald	China	China	China
	Latitude	43°21'56''N	43°21'56''N	43°21'56''N		32°45'18″N		49°18'N	60°15'N			Lat 60.2 N	47°42'30''N	47°42'30''N	45°9'N	43.54°N, 4.55°E				47°42′30′′ N	14°48′ N	not reported	not reported			49°31′08′′N	48°99′47′′N	49°00′N
	Longitude	4°48'59''E	4°48'59''E	4°48'59''E		35°00'54″E		08°18'E	16°47'E			Long 16.8_x0014_ E	03°07'48''W	03°07'48''W	94°V					03°07′48′′W	92°30′ W					8°31′19′′E	8°27′36′′E	8°15′E
Funding body	Organisation name	Parc Naturel Re´gional de Camargue	Parc Naturel Re´gional de Camargue	Parc Naturel Re´gional de Camargue	Swedish Environmental Protection Agency, Swedish Research Council	the Israel Science Foundation (ISF) grant 891-14	Conseils Départementaux of Morbihan, Loire-Atlantique, Vendée, Charente-Maritime and Gironde; and LIFE+ Programme IMCM (Integrated Mosquito Control and Management) No. LIFE08 ENV/F/000488.	Ministerium für Wissenschaft, Weiterbildung und Kultur Rheinland-Pfalz, Germany. FL and VE are supported by the EU COST (European Cooperation in Science and Technology) Action DNAqua-Net (CA15219).	Swedish Environmental Protection Agency	ERA-NET BiodivERsA	KAPS?!	Swedish Environmental Protection Agency	Conseil Ge´ne´ ral du Morbihan	Conseil Ge´ne´ ral du Morbihan	Metropolitan Mosquito Control District (MMCD)	Parc Natural R_x0019_egional de Camargue	Ian and Helen Moore Fund for Aquatic Entomology, Entomological Society of America and UC President’s Dissertation Year Fellowship; NSERC	Ian and Helen Moore Fund for Aquatic Entomology, Entomological Society of America and UC President’s Dissertation Year Fellowship; NSERC	Minnesota Metropolitan Mosquito Control District.	Conseil General du Morbihan	COCYTECH	Metropolitan Mosquito Control District	Metropolitan Mosquito Control District	Swedish Research Counsil; Swedish Environmental Protection Agency	Regionalverband March-Thaya-Auen and the Verein BBiologische Gelsenregulierung entlang Thaya und March^.	Deutsche Bundesstiftung Umwelt (DBU), Osnabrück, Germany [32608/01] and the Ministerium für Wissenschaft, Weiterbildung und Kultur Rheinland-Pfalz, Germany	Deutsche Bundesstiftung Umwelt (DBU), Osnabrück, Germany [32608/01] and the Ministerium für Wissenschaft, Weiterbildung und Kultur Rheinland-Pfalz, Germany	Deutsche Bundesstiftung Umwelt (DBU), Osnabrück, Germany [32608/01] and the Ministerium für Wissenschaft, Weiterbildung und Kultur Rheinland-Pfalz, Germany	National Natural Sciences Foundation of China (no. 81871686)	National Natural Sciences Foundation of China (no. 81871686)	National Natural Sciences Foundation of China (no. 81871686)
Study results	Temporal coverage	multiple discrete timepoints	multiple discrete timepoints	multiple discrete timepoints	multiple integrated timepoints	multiple discrete timepoints	single integrated timepoint	single integrated timepoint	multiple integrated timepoints	single discrete timepoint	single integrated timepoint	single integrated timepoint	multiple discrete timepoints	multiple discrete timepoints	multiple integrated timepoints	multiple integrated timepoints	multiple discrete timepoints	multiple discrete timepoints	single integrated timepoint	single integrated timepoint	multiple discrete timepoints	multiple integrated timepoints	multiple integrated timepoints	single discrete timepoint	single integrated timepoint	single integrated timepoint	single integrated timepoint	single integrated timepoint	single discrete timepoint	single discrete timepoint	single discrete timepoint
	Used in MA?	No (BA study)	No (BA study)	No (BA study)	yes	yes	No (meta-analysis not feasible)	No (effect size not reported or inferable)	yes	No (variability not reported or inferable)	No (meta-analysis not feasible)	No (effect size not reported or inferable)	yes	yes	yes	yes	No (no own control)	No (no own control)	yes	yes	No (variability not reported or inferable)	No (redundant)	No (effect size not reported or inferable)	yes	No (effect size not reported or inferable)	yes	yes	yes	No (no own control)	No (no own control)	No (no own control)
	MA comment												same control for all treatments	same control for all treatments			Same control for all treatments	Same control for all treatments				Same data in Hershey 1998 (41238862)	Same data in Hershey 1998 (41238862)						same control for all treatments	same control for all treatments	same control for all treatments
Reference		Fayolle, S., Bertrand, C., Logez, M., Franquet, E., 2015. Does mosquito control by Bti spraying affect the phytoplankton community? A 5-year study in Camargue temporary wetlands (France). Annales De Limnologie-International Journal of Limnology, 51(3): 189-198.	Fayolle, S., Bertrand, C., Logez, M., Franquet, E., 2015. Does mosquito control by Bti spraying affect the phytoplankton community? A 5-year study in Camargue temporary wetlands (France). Annales De Limnologie-International Journal of Limnology, 51(3): 189-198.	Fayolle, S., Bertrand, C., Logez, M., Franquet, E., 2015. Does mosquito control by Bti spraying affect the phytoplankton community? A 5-year study in Camargue temporary wetlands (France). Annales De Limnologie-International Journal of Limnology, 51(3): 189-198.	Lundstrom, J.O., Brodin, Y., Schafer, M.L., Vinnersten, T.Z.P., Ostman, O., 2010a. High species richness of Chironomidae (Diptera) in temporary flooded wetlands associated with high species turn-over rates. Bulletin of Entomological Research, 100(4): 433-444.	Duchet, C. et al., 2018. Pesticide-mediated trophic cascade and an ecological trap for mosquitoes. Ecosphere, 9(4).	Lagadic, L. et al., 2016. No association between the use of Bti for mosquito control and the dynamics of non-target aquatic invertebrates in French coastal and continental wetlands. Science of the Total Environment, 553: 486-494.	Theissinger, K. et al., 2018. Using DNA metabarcoding for assessing chironomid diversity and community change in mosquito controlled temporary wetlands. MBMG Metabarcoding and Metagenomics: 672-677.	Vinnersten Thomas, Z.P., Lundstrom Jan, O., Petersson, E., Landin, J., 2009. Diving beetle assemblages of flooded wetlands in relation to time, wetland type and Bti-based mosquito control. Hydrobiologia, 635(1): 189-203.	Tetreau, G. et al., 2018. Bacterial microbiota of Aedes aegypti mosquito larvae is altered by intoxication with Bacillus thuringiensis israelensis. Parasites & Vectors, 11.	Timmermann, U., Becker, N., 2017. Impact of routine Bacillus thuringiensis israelensis (Bti) treatment on the availability of flying insects as prey for aerial feeding predators. Bulletin of Entomological Research, 107(6): 705-714.	Vinnersten, T.Z.P., Lundstrom, J.O., Schafer, M.L., Petersson, E., Landin, J., 2010. A six-year study of insect emergence from temporary flooded wetlands in central Sweden, with and without Bti-based mosquito control. Bulletin of Entomological Research, 100(6): 715-725.	Caquet, T., Roucaute, M., Le, G., Pierre, Lagadic, L., 2011. Effects of repeated field applications of two formulations of Bacillus thuringiensis var. israelensis on non-target saltmarsh invertebrates in Atlantic coastal wetlands. Ecotoxicology and Environmental Safety, 74(5): 1122-1130.	Caquet, T., Roucaute, M., Le, G., Pierre, Lagadic, L., 2011. Effects of repeated field applications of two formulations of Bacillus thuringiensis var. israelensis on non-target saltmarsh invertebrates in Atlantic coastal wetlands. Ecotoxicology and Environmental Safety, 74(5): 1122-1130.	Hershey, A.E., Lima, A.R., Niemi, G.J., Regal, R.R., 1998. Effects of Bacillus thuringiensis israelensis (Bti) and methoprene on nontarget macroinvertebrates in Minnesota wetlands. Ecological Applications, 8(1): 41-60.	Jakob, C., Poulin, B., 2016. Indirect effects of mosquito control using Bti on dragonflies and damselflies (Odonata) in the Camargue. Insect Conservation and Diversity, 9(2): 161-169.	Duguma, D. et al., 2015. Microbial communities and nutrient dynamics in experimental microcosms are altered after the application of a high dose of Bti. Journal of Applied Ecology, 52(3): 763-773.	Duguma, D. et al., 2015. Microbial communities and nutrient dynamics in experimental microcosms are altered after the application of a high dose of Bti. Journal of Applied Ecology, 52(3): 763-773.	Hershey, A.E., Shannon, L., Axler, R., Ernst, C., Mickelson, P., 1995. EFFECTS OF METHOPRENE AND BTI (BACILLUS-THURINGIENSIS VAR ISRAELENSIS) ON NONTARGET INSECTS. Hydrobiologia, 308(3): 219-227.	Lagadic, L., Roucaute, M., Caquet, T., 2014. Bti sprays do not adversely affect non-target aquatic invertebrates in French Atlantic coastal wetlands. Journal of Applied Ecology, 51(1): 102-113.	Marina Carlos, F. et al., 2014. Efficacy and non-target impact of spinosad, Bti and temephos larvicides for control of Anopheles spp. in an endemic malaria region of southern Mexico. Parasites & Vectors, 7.	Niemi, G.J. et al., 1999. Ecological effects of mosquito control on zooplankton, insects, and birds. Environmental Toxicology and Chemistry, 18(3): 549-559.	Niemi, G.J. et al., 1999. Ecological effects of mosquito control on zooplankton, insects, and birds. Environmental Toxicology and Chemistry, 18(3): 549-559.	Ostman, O., Lundstrom Jan, O., Vinnersten Thomas, Z.P., 2008. Effects of mosquito larvae removal with Bacillus thuringiensis israelensis (Bti) on natural protozoan communities. Hydrobiologia, 607: 231-235.	Wolfram, G., Wenzl, P., Jerrentrup, H., 2018. A multi-year study following BACI design reveals no short-term impact of Bti on chironomids (Diptera) in a floodplain in Eastern Austria. Environmental Monitoring and Assessment, 190(12).	Theissinger, K. et al., 2019. Mosquito control actions affect chironomid diversity in temporary wetlands of the Upper Rhine Valley. Molecular Ecology, 28(18): 4300-4316.	Theissinger, K. et al., 2019. Mosquito control actions affect chironomid diversity in temporary wetlands of the Upper Rhine Valley. Molecular Ecology, 28(18): 4300-4316.	Theissinger, K. et al., 2019. Mosquito control actions affect chironomid diversity in temporary wetlands of the Upper Rhine Valley. Molecular Ecology, 28(18): 4300-4316.	Zhang, R., Liu, W., Zhang, Q., Zhang, X., Zhang, Z., 2021. Microbiota and transcriptome changes of Culex pipiens pallens larvae exposed to Bacillus thuringiensis israelensis. Scientific Reports, 11(1).	Zhang, R., Liu, W., Zhang, Q., Zhang, X., Zhang, Z., 2021. Microbiota and transcriptome changes of Culex pipiens pallens larvae exposed to Bacillus thuringiensis israelensis. Scientific Reports, 11(1).	Zhang, R., Liu, W., Zhang, Q., Zhang, X., Zhang, Z., 2021. Microbiota and transcriptome changes of Culex pipiens pallens larvae exposed to Bacillus thuringiensis israelensis. Scientific Reports, 11(1).
	1) days after first treatment

## Sheet: Community composition
Community composition	Article ID_study #	41237684_1	41239490_2	41239311_5	41239311_6	41239311_7	41239311_8	41239311_9	41239311_10	41239311_11	41239311_12	41239311_13	41242371_4	41241128_4	41240848_2	41238462_3	41238462_4	41239310_2	41240284_1	41240400_1	41240400_3	41241082_2	42939213_6	42939213_12	71696961_7	71696961_8	71696961_9	71698002_4	71698002_5	71698002_6	71698124_1	71698124_2	71698124_3
	Short title	Allgeier (2019)	Lundström (2010)	Lagadic (2016)	Lagadic (2016)	Lagadic (2016)	Lagadic (2016)	Lagadic (2016)	Lagadic (2016)	Lagadic (2016)	Lagadic (2016)	Lagadic (2016)	Theissinger (2018)	Xu (2008)	Timmermann (2017)	Duguma (2015)	Duguma (2015)	Lagadic (2014)	Receveur (2018)	Russell (2009)	Russell (2009)	Wolfram (2018)	Allgeier (2019b)	Allgeier (2019b)	Bordalo (2021)	Bordalo (2021)	Bordalo (2021)	Theissinger (2019)	Theissinger (2019)	Theissinger (2019)	Zhang (2021)	Zhang (2021)	Zhang (2021)
	Title	Adverse effects of mosquito control using Bacillus thuringiensis var. israelensis: Reduced chironomid abundances in mesocosm, semi-field and field studies	High species richness of Chironomidae (Diptera) in temporary flooded wetlands associated with high species turn-over rates	No association between the use of Bti for mosquito control and the dynamics of non-target aquatic invertebrates in French coastal and continental wetlands	No association between the use of Bti for mosquito control and the dynamics of non-target aquatic invertebrates in French coastal and continental wetlands	No association between the use of Bti for mosquito control and the dynamics of non-target aquatic invertebrates in French coastal and continental wetlands	No association between the use of Bti for mosquito control and the dynamics of non-target aquatic invertebrates in French coastal and continental wetlands	No association between the use of Bti for mosquito control and the dynamics of non-target aquatic invertebrates in French coastal and continental wetlands	No association between the use of Bti for mosquito control and the dynamics of non-target aquatic invertebrates in French coastal and continental wetlands	No association between the use of Bti for mosquito control and the dynamics of non-target aquatic invertebrates in French coastal and continental wetlands	No association between the use of Bti for mosquito control and the dynamics of non-target aquatic invertebrates in French coastal and continental wetlands	No association between the use of Bti for mosquito control and the dynamics of non-target aquatic invertebrates in French coastal and continental wetlands	Using DNA metabarcoding for assessing chironomid diversity and community change in mosquito controlled temporary wetlands	Bacterial community structure in tree hole habitats of Ochlerotatus triseriatus: Influences of larval feeding	Impact of routine Bacillus thuringiensis israelensis (Bti) treatment on the availability of flying insects as prey for aerial feeding predators	Microbial communities and nutrient dynamics in experimental microcosms are altered after the application of a high dose of Bti	Microbial communities and nutrient dynamics in experimental microcosms are altered after the application of a high dose of Bti	Bti sprays do not adversely affect non-target aquatic invertebrates in French Atlantic coastal wetlands	Changes in Larval Mosquito Microbiota Reveal Non-target Effects of Insecticide Treatments in Hurricane-Created Habitats	Environmental effects of mosquito insecticides on saltmarsh invertebrate fauna	Environmental effects of mosquito insecticides on saltmarsh invertebrate fauna	A multi-year study following BACI design reveals no short-term impact of Bti on chironomids (Diptera) in a floodplain in Eastern Austria	Mosquito control based on Bacillus thuringiensis israelensis (Bti) interrupts artificial wetland food chains	Mosquito control based on Bacillus thuringiensis israelensis (Bti) interrupts artificial wetland food chains	Responses of benthic macroinvertebrate communities to a Bti-based insecticide in artificial microcosm streams	Responses of benthic macroinvertebrate communities to a Bti-based insecticide in artificial microcosm streams	Responses of benthic macroinvertebrate communities to a Bti-based insecticide in artificial microcosm streams	Mosquito control actions affect chironomid diversity in temporary wetlands of the Upper Rhine Valley	Mosquito control actions affect chironomid diversity in temporary wetlands of the Upper Rhine Valley	Mosquito control actions affect chironomid diversity in temporary wetlands of the Upper Rhine Valley	Microbiota and transcriptome changes of Culex pipiens pallens larvae exposed to Bacillus thuringiensis israelensis	Microbiota and transcriptome changes of Culex pipiens pallens larvae exposed to Bacillus thuringiensis israelensis	Microbiota and transcriptome changes of Culex pipiens pallens larvae exposed to Bacillus thuringiensis israelensis
Basic information	Study name	Mesocosm	Community composition 2010	(Global test)	B33	P13	C01	V20	O85	G44	M17	L56	Neustadt-Geinsheim	rDNA	Upper Rhine Valley	low	high	Locoal-Mendon	Teetertown Nature Preserve	Coomera Waters	Garden Islands	VectoBac® WDG	Experiment 1	Experiment 2	artificial microcosm streams low	artificial microcosm streams med	artificial microcosm streams high	Meadow	Floodplain	Forest	Microbiota composition	Microbiota composition	Microbiota composition
	Studied organism(s)	Aquatic Invertebrates	Chironomidae	Chironomidae	Chironomidae	Chironomidae	Chironomidae	Chironomidae	Chironomidae	Chironomidae	Chironomidae	Chironomidae	Chironomidae	Bacteria	aerial insects	Bacteria	Bacteria	aquatic Invertebrates	gut microbiome: photosynthetic Algae,bacteria	Invertebrates	Invertebrates	Chironomidae	Invertebrates	Invertebrates	Invertebrates,Chironomids	Invertebrates,Chironomids	Invertebrates,Chironomids	Chironomids	Chironomids	Chironomids	Bacteria	Bacteria	Bacteria
	Response category	community composition	community composition	community composition	community composition	community composition	community composition	community composition	community composition	community composition	community composition	community composition	community composition	community composition	community composition	community composition	community composition	community composition	community composition	community composition	community composition	community composition	community composition	community composition	Community composition	Community composition	Community composition	community composition	community composition	community composition	community composition	community composition	community composition
	Response variable	relative abundance,principal response curve	species turn-over	Bray-Curtis dissimilarity	Bray-Curtis dissimilarity	Bray-Curtis dissimilarity	Bray-Curtis dissimilarity	Bray-Curtis dissimilarity	Bray-Curtis dissimilarity	Bray-Curtis dissimilarity	Bray-Curtis dissimilarity	Bray-Curtis dissimilarity	Bray-Curtis dissimilarity	phylogenetic distribution	Bray-Curtis similarity	relative abundance,Bray-Curtis dissimilarity	relative abundance,Bray-Curtis dissimilarity	Bray-Curtis dissimilarity	relative abundance	Bray-Curtis similarity	Bray-Curtis similarity	relative abundance	unclear	principal response curve	Bray-curtis dissimilarity	Bray-curtis dissimilarity	Bray-curtis dissimilarity	Sørensen dissimilarity,Simpson dissimilarity,nestedness‐resultant fraction of the Sørensen dissimilarity	Sørensen dissimilarity,Simpson dissimilarity,nestedness‐resultant fraction of the Sørensen dissimilarity	Sørensen dissimilarity,Simpson dissimilarity,nestedness‐resultant fraction of the Sørensen dissimilarity	relative abundance	relative abundance	relative abundance
	Resp. var. unit	%,no unit	Jaccard’s index										N/A	Cramer–von Mises statistic?	no unit,%	%,no unit	%,no unit	no unit	%	0	0	%	unclear	unclear	%contribution	%contribution	%contribution	no unit	no unit	no unit	%	%	%
	Comparator	No treatment	No treatment		No treatment	No treatment	No treatment	No treatment	No treatment	No treatment	No treatment	No treatment	No treatment	No treatment	no treatment	no treatment	no treatment	no treatment	no treatment	not treated for >1 month	not treated for >1 month	no treatment	no treatment	no treatment	no treatment	no treatment	no treatment	no treatment	no treatment	no treatment	no treatment	no treatment	no treatment
	Data location	Table A1-A2, Figure A8	Figure 3	Figure 4, Figure 6	Figure 3, Figure 5	Figure 3, Figure 5	Figure 3, Figure 5	Figure 3, Figure 5	Figure 3, Figure 5	Figure 3, Figure 5	Figure 3, Figure 5	Figure 3, Figure 5	Table 3	text p. 5-6	Figure 3, figure 4, Table 1, Table 4	Table S3,Figure 5b, Figure S9	Table S3,Figure 5b, Figure S9	Figure 4	text p 723, Figure 4A	Table A1	Table A1	Table 5	Table 1	Figure S6	Table S4	Table S4	Table S4	Figure 4	Figure 4	Figure 4	Figure 2	Figure 2	Figure 2
External validity	Type of study	Field mesocosm	Control programme field study	Control programme field study	Control programme field study	Control programme field study	Control programme field study	Control programme field study	Control programme field study	Control programme field study	Control programme field study	Control programme field study	Control programme field study	Experimental field study	Control programme field study	Lab mesocosm	Lab mesocosm	Control programme field study	Field mesocosm	Experimental field study	Experimental field study	Control programme field study	Field mesocosm	Field mesocosm	Lab mesocosm	Lab mesocosm	Lab mesocosm	Control programme field study	Experimental field study	Control programme field study	Lab mesocosm	Lab mesocosm	Lab mesocosm
	Type of habitat	Constructed/Artificial	Temporary flooded wetland	Temporary flooded wetland	Temporary flooded wetland	Temporary flooded wetland	Temporary flooded wetland	Temporary flooded wetland	Temporary flooded wetland	Temporary flooded wetland	Temporary flooded wetland	Temporary flooded wetland	Temporary flooded wetland	Other	River	Pond	Pond	Permanent wetland	Other	Temporary flooded wetland	Temporary flooded wetland	Temporary flooded wetland	Constructed/Artificial	Constructed/Artificial	River	River	River	Temporary flooded wetland	Temporary flooded wetland	Temporary flooded wetland	Constructed/Artificial	Constructed/Artificial	Constructed/Artificial
	Type of ecosystem	Freshwater	Aquatic/Terrestrial	Freshwater/Salt water	Freshwater	Salt water	Freshwater	Salt water	Freshwater	Freshwater	Freshwater	Freshwater	Freshwater	Freshwater	Aquatic/Terrestrial	Freshwater	Freshwater	Brackish	Freshwater	Aquatic/Terrestrial	Aquatic/Terrestrial	Freshwater	Freshwater	Freshwater	Freshwater	Freshwater	Freshwater	Freshwater	Freshwater	Freshwater	Freshwater	Freshwater	Freshwater
	Area (m2)				250	15000	2500	5000	230	6000	180	1800	Not reported		number below is an assumption	1	1	50000	whole area 595000	150	42	not reported	0.28	0.28
	Scale of studied areas (m2)	< 1	Not reported		101-1 000	> 10 000	1 001-10 000	1 001-10 000	101-1 000	1 001-10 000	101-1 000	1 001-10 000	Not reported	< 1	> 10 000	1-10	1-10	> 10 000	> 10 000	101-1 000	11-100	Not reported	< 1	< 1				Not reported	< 1	1 001-10 000	< 1	< 1	< 1
	Water mean depth (m)	0.25	Variable (0- <1m)										Not reported		unkown	0.3	0.3	0,03-0,33	not reported			not reported	0.25	0.25	0.225	0.225	0.225	0,2-0,3	0.6	<0,5
	Commercial product	VectoBac® WG	VectoBac G (not reported)		VectoBac® WDG	Vectobac® 12AS	Vectobac® WDG	Vectobac® 12AS	Vectobac® 12AS and Vectobac® WDG	VectoBac® WDG	Bactimos® and Vectobac® TP between 1991 and 2006; Vectobac® WDG from 2006	Vectobac® 12AS between 1998 and 2006; Vectobac® WDG from 2006	IcyPearls (Vectobac WG)	Vectobac G	unknown	VectoBac G	VectoBac G	VectoBac" WG	Vectobac G	VectoBac 12AS	VectoBac 12AS	VectoBac® WDG	VectoBac®WG granules	VectoBac®WG suspension	VectoBac 12AS	VectoBac 12AS	VectoBac 12AS	Bti IcyPearls®	Bti IcyPearls®	VectoBac® WG	not reported	not reported	not reported
	Strength (ITU/mg)	3000 ITU/mg	Not reported										Not reported	200	unknown	200	200	3000	200	1200	1200		3000		1200	1200	1200				not reported	not reported	not reported
	Application rate (109 ITU/ha)	2.88	unclear	variable	1.2	3.2	2,4-3	0.77	1.2	0,9-1,2	0,9-1,3	0,66-0,9	1.44	unclear	unclear	0.12	9.62	0.85	2.2	1.44	1.44	1.2	2.88	2.88	unclear	unclear	unclear	2.88	1.44	1.2	unclear	unclear	unclear
	Application rate (other unit)	1740	unclear											3		0.6	48.1	220-300	11	1.2	1.2	400	34.8	870	12	120	1200				0.5	1	1.5
	other unit	ITU/L												granules/treehole		kg/ha	kg/ha	g/ha	kg/ha	L/Ha	L/Ha	g/ha	mg/0,28 m2	mg IcePearls/0,28 m2	µg/l	µg/l	µg/l				ml/99.5 ml	ml/99 ml	ml/98.5 ml
	Environmental concentration		Not reported													not reported	not reported	not reported
	unit															not reported	not reported	not reported
	Frequency of applications per year (range)	1	unclear	1-9	1	1	1-2	1-2	1-2	3-5	4-5	3-9	1-5	1	unclear	1	1	4-10	1	1	1	1	1	2	1	1	1	1	2	1	1	1	1
	Averge frequency	1	unclear	2.6875	1	1	1.5	1.5	1.33	4.67	4.25	6.25	4.5	1	unclear	1	1	6.7	1	1	1	1	1	2	1	1	1	1	2	1	1	1	1
	Target species group	Mosquito	Mosquito		Mosquito	Mosquito	Mosquito	Mosquito	Mosquito	Mosquito	Mosquito	Mosquito	Mosquito	Mosquito	Mosquito	Mosquito	Mosquito	Mosquito	Mosquito	Mosquito		Mosquito	Mosquito	Mosquito	Mosquito	Black fly	Black fly	Mosquito	Mosquito	Mosquito	Mosquito	Mosquito	Mosquito
	Target species	Unspec. Mosquitoes	Aedes sticticus		Oc. (Ae.) cantans, Oc. (Ae.) sticticus	Oc. (Ae.) caspius, Oc. (Ae.) detritus	Oc. (Ae.) rusticus, Oc. (Ae.) cantans	Oc. (Ae.) caspius	Oc. (Ae.) rusticus, Oc. (Ae.) cantans,	Oc. (Ae.) detritus, Oc. (Ae.) caspius	Oc. (Ae.) caspius	Ochlerotatus (Aedes) detritus, Oc. (Ae.) caspius	Not specified	Oclerutatus triseriatus	not determined	Culex	Culex	not reported	Aedes larvae	Aedes vigilax and Culex sitiens		Culicidae	Culex pipiens	Culex pipiens	nr	nr	nr	Unspec. Mosquitoes	Unspec. Mosquitoes	Unspec. Mosquitoes	Culex pipiens pallens	Culex pipiens pallens	Culex pipiens pallens
	Mosquito mortality (%)	19		Not reported	Not reported	Not reported	Not reported	Not reported	Not reported	Not reported	Not reported	Not reported	97.3161	Not reported	not assessed	mortality depended on the instar stage	mortality depended on the instar stage	not reported	approx 50%	Not reported	Not reported	close to 100%	45% reduction of emergence	45% reduction of emergence	Not reported	Not reported	Not reported				LC50	LC50	LC50
	Mosquito mortality class	80-90 %	Not reported	Not reported	Not reported	Not reported	Not reported	Not reported	Not reported	Not reported	Not reported	Not reported	>90 %	Not reported	Not reported	60-79 %	60-79 %	not reported	<60 %	Not reported	Not reported	>90 %	<60 %	<60 %	Not reported	Not reported	Not reported	>90 %	<60 %	>90 %	<60 %	<60 %	<60 %
	Comment on external validity				Treated with other insecticide before 2006. Control area last treated in 2010.	Control area last treated in 2010.		Control area last treated in 2009.	Treated with other insecticide before 2006. Control area last treated in 2010.	Treated with other insecticide before 2007. Control area last treated in 2010.						the effect on Culex was limited or relatively unclear	the effect on Culex was limited or relatively unclear		ecosystem was tree divots	rather ppools than wetlands; systems experienced treatment with Bti Before once a month during summer		different types of application unclear when which was used
Study design	Experimental design	BACI	CI	CI	CI	CI	CI	CI	CI	CI	CI	CI	CI	CI	CI	CI	CI	CI	CI	CI	CI	BACI	BACI	BACI	CI	CI	CI	BACI	CI	CI	CI	CI	CI
	Number of spatial replicates	8	3	8	Unclear	Unclear	Unclear	Unclear	Unclear	Unclear	Unclear	Unclear	3	1	3	4	4	1	7	4	4	3	8	8	3	3	3	1	12	4	3	3	3
	Number of sampling points per replicate	1	4	Unclear	Unclear	Unclear	Unclear	Unclear	Unclear	Unclear	Unclear	Unclear	5	12	over three years	1-3 depending on the variable	1-3 depending on the variable	5		2	4		not reported	not reported				12	1	3	1	1	1
	Type of replicate	True	True	True	Unclear	Unclear	Unclear	Unclear	Unclear	Unclear	Unclear	Unclear	True	Pseudo	True	True	True	True	True	Pseudo	Pseudo	True	True	True	True	True	True	Pseudo	True	True	True	True	True
Sampling strategy	Start of treatment	42134	2002		41358	2011-07-12	40606	40652	40604	40994	40710	40657			1980	41184	41184	April 2006	17-04-2015				May 10 2015	May 26 & June 8 2016				42458	42494	42083
	End of treatment	42134	2006		41711	41135	40984	41064	41691	41865	41867	41818				41184	41184	2012	12-05-2015									42458	42514	42090
	Years of treatment	1	4		2	2	2	2	4	3	4	4	22	1	9	1	1	7	1	unclear	unclear	15	1	1	1	1	1	Unclear	1	Unclear	1	1	1
	Start of study	2015	37377		41321	40729	40598	40645	40596	40946	40711	40619	41365		1989	41180	41180	02-2006	03-04-2015	38392	38337	2013	May 08 2015	May 25 2016				42443	42494	42114
	End of study	2015	39355		41771	41204	41074	41095	41746	41920	41912	41921	41456		1991	41229	41229	10-2012	12-05-2015			2016	July 12 2015	July 08 2016				42547	42599	42150
	Years of study	1	6		2	2	2	2	4	3	4	4	3	1	3	1	1	7	1	1	1	4	1	1	1	1	1	1	1	1	1	1	1
	Study length each year (range, days)1)	49	Variable		90-293	92-270	30-292	20-42	36-145	224-274	164-274	211-253	91	9	1	44	44	February until November	6 weeks	20	20	5-6	50	41	7	7	7	104	105	36	unclear	unclear	unclear
	Study length each year (days)	49	133		191.5	181	161	31	79	253	233	227.5	91	9	1	44	44	300	42	20	20	5.5	50	41	7	7	7	104	105	36	unclear	unclear	unclear
	Sampling frequency before 1st treatment	1	Variable		1	1	1	1	1	2	0	1	0	2	not covered	1	1	0-1 each year	1	0	0	1	1	1				2	0	0	0	0	0
	Sampling frequency after 1st treatment	5	Variable		4-5	4	3-7	3	2-4	5-6	5-6	4-5	13	9	multiple times	up to 5	up to 5	4-6	3	2	2	1	5	6	1	1	1	13	15	5	1	1	1
	Comment on sampling strategy														Exact start of treatment in studied areas is a bit unclear, but control programme in the wider area started in 1980.
Statistical evaluation	Statistical test			Could have been set up as a BACI design, but GLM on Global data (see Tab S4), no time by treatment interaction) / t-tests & GLMM	GLM for each site and date separately (unclear then what replication is… so although it seems to be a matched pair design it might actually be an unreplicated comparison - we assume it is a mistake that it was a separate model for each site and date so there is comparison in time?)	GLM for each site and date separately (unclear then what replication is… so although it seems to be a matched pair design it might actually be an unreplicated comparison - we assume it is a mistake that it was a separate model for each site and date so there is comparison in time?)	GLM for each site and date separately (unclear then what replication is… so although it seems to be a matched pair design it might actually be an unreplicated comparison - we assume it is a mistake that it was a separate model for each site and date so there is comparison in time?)	GLM for each site and date separately (unclear then what replication is… so although it seems to be a matched pair design it might actually be an unreplicated comparison - we assume it is a mistake that it was a separate model for each site and date so there is comparison in time?)	GLM for each site and date separately (unclear then what replication is… so although it seems to be a matched pair design it might actually be an unreplicated comparison - we assume it is a mistake that it was a separate model for each site and date so there is comparison in time?)	GLM for each site and date separately (unclear then what replication is… so although it seems to be a matched pair design it might actually be an unreplicated comparison - we assume it is a mistake that it was a separate model for each site and date so there is comparison in time?)	GLM for each site and date separately (unclear then what replication is… so although it seems to be a matched pair design it might actually be an unreplicated comparison - we assume it is a mistake that it was a separate model for each site and date so there is comparison in time?)	GLM for each site and date separately (unclear then what replication is… so although it seems to be a matched pair design it might actually be an unreplicated comparison - we assume it is a mistake that it was a separate model for each site and date so there is comparison in time?)	GLMM / perMANOVA	Cramer–von Mises similarity test	Bray-Curtis similarity with square-root transformed data, ANOSIM	PCA for communities, RM ANOVA / depending on the group assessed	PCA for communities, RM ANOVA / depending on the group assessed	Repeated Measures	PERMANOVA	PerMANOVA, SIMPER	PerMANOVA, SIMPER	LMM	PERMANOVA, GLMM	PERMANOVA, GLMM
Selection bias	Group matching	Independent groups	Independent groups	Matched pairs	Matched pairs	Matched pairs	Matched pairs	Matched pairs	Matched pairs	Matched pairs	Matched pairs	Matched pairs	Independent groups	Pseudo-replicated	Independent groups	Independent groups	Independent groups	Pseudo-replicated	Independent groups	Pseudo-replicated	Pseudo-replicated	Independent groups	Independent groups	Independent groups	Independent groups	Independent groups	Independent groups	Pseudo-replicated	Independent groups	Independent groups	Independent groups	Independent groups	Independent groups
	Randomisation of treatment allocation	Yes	No	No	No	No	No	No	No	No	No	No	Unclear	Yes	No	Yes	Yes	No	Yes	Yes	Yes	Unclear	Yes	Yes	Unclear	Unclear	Unclear	No	Yes	No	Yes	Yes	Yes
	Risk of Selection bias	Low	Probably low	Probably high	Probably high	Probably high	Probably high	Probably high	Probably high	Probably high	Probably high	Probably high	Unclear	Low	High	Low	Low	Probably high	Low	Probably low	Probably low	Unclear	Low	Low	Probably low*	Probably low*	Probably low*	Probably high	Low	Probably high	Low	Low	Low
	Comment on risk of Selection bias		Although randomised selection not possible the spatial distribution of sites ended up being reasonably distributed in space (not all treated sites in one area and controls in another)	Control and impact sites in each region, unclear if any biases	single treated and untreated area, unclear criteria, control area previously treated	single treated and untreated area, unclear criteria, control area previously treated	single treated and untreated area, unclear criteria, control area previously treated	single treated and untreated area, unclear criteria, control area previously treated	single treated and untreated area, unclear criteria, control area previously treated	single treated and untreated area, unclear criteria, control area previously treated	single treated and untreated area, unclear criteria, control area previously treated	single treated and untreated area, unclear criteria, control area previously treated	Three treated.vs 1 year unterated pairs, + 1 never treated site- Unclear if they could choose which area was left untreated, but probably not different from truly randomized	(community data based on pooled sample, "subsamples" were randomly distributed	only 2 "control" sites which are very different (located at both extremes of the gradient including treated sites) making the detection of signficant impact impossible. Also various sites and periods of sample excluded from analysis for obscur reasons.			As far as I can tell - one control and one treated area, with multiple pools sampled in each. Statistical model accounts for this by nesting the pools within the treatment area, but still no true replication. Many years of data provides a form of replication - consistent changes in time or not		The wetlands have been subject to repeat control previously, as recently as one month previously in some cases. Strictly speaking the replicates are randomly chosen, but previous history of treatment is problematical	The wetlands have been subject to repeat control previously, as recently as one month previously in some cases. Strictly speaking the replicates are randomly chosen, but previous history of treatment is problematical	The exact location of C and I sites varied among years, so could not be chosen on a purely random basis. Not clear how control sites are situated relative to previous control attempts			Although no statement regarding random allocation of treatments but indepejnent channels should reduce biases. Used mesocosm as unit in all tests which is correct	Although no statement regarding random allocation of treatments but indepejnent channels should reduce biases. Used mesocosm as unit in all tests which is correct	Although no statement regarding random allocation of treatments but indepejnent channels should reduce biases. Used mesocosm as unit in all tests which is correct
Performance bias	Reported or suspected confounding factor	Unlikely	Likely	Likely	Unclear	Unclear	Unclear	Unclear	Unclear	Unclear	Unclear	Unclear	Unlikely	Unlikely	Likely	Unclear	Unclear	Likely	Unlikely	Likely	Likely	Unlikely	Unlikely	Unlikely	Unlikely	Unlikely	Unlikely	Likely	Unlikely	Likely	No	No	No
	Reported or suspected confounding time-related trend	Unlikely	Likely	Likely	Unclear	Unclear	Unclear	Unclear	Unclear	Unclear	Unclear	Unclear	Unlikely	Unlikely	Likely	Unlikely	Unlikely	Likely	Unlikely	Likely	Likely	Unclear	Unlikely	Unlikely	Unlikely	Unlikely	Unlikely	Likely	Unlikely	Likely	No	No	No
	Reported or suspected contamination of study groups	Unlikely	Unlikely	Likely	Likely	Likely	Unclear	Likely	Likely	Likely	Unclear	Unclear	Unclear	Unlikely	Likely	Unlikely	Unlikely	Unclear	Unlikely	Likely	Likely	Unclear	Unlikely	Unlikely	Unlikely	Unlikely	Unlikely	Likely	Unlikely	Likely	No	No	No
	Risk of Performance bias	Probably low	Moderate	High*	Probably high	Probably high	Unclear	Moderate	Probably high	Probably high	Unclear	Unclear	Unclear	Low	High	Probably low	Probably low	Probably high	Low	High	High	Unclear	Probably low*	Probably low*	Low	Low	Low	Probably high	Probably low	Probably high	Low	Low	Low
	Comment on risk of Performance bias		likely strong differences in interannual dynamics, not clear how they were dealt with/factored out	Much variation among replicates in previous history of treatment, timing of treatment, number of treatments	Control area treated 2010. The pairwise comparison implies that treated and untreated sites were similar in all characteristics (e.g. vegetetation, hydrology, soil type etc) except for Bti treatment, but no information is given on similarility of control and treated sites withing pairs, not even how close they are to each other.	Control area treated 2010. The pairwise comparison implies that treated and untreated sites were similar in all characteristics (e.g. vegetetation, hydrology, soil type etc) except for Bti treatment, but no information is given on similarility of control and treated sites withing pairs, not even how close they are to each other.	Control area not treated previously. The pairwise comparison implies that treated and untreated sites were similar in all characteristics (e.g. vegetetation, hydrology, soil type etc) except for Bti treatment, but no information is given on similarility of control and treated sites withing pairs, not even how close they are to each other.	Control area treated 2009. The pairwise comparison implies that treated and untreated sites were similar in all characteristics (e.g. vegetetation, hydrology, soil type etc) except for Bti treatment, but no information is given on similarility of control and treated sites withing pairs, not even how close they are to each other.	Control area treated 2010. The pairwise comparison implies that treated and untreated sites were similar in all characteristics (e.g. vegetetation, hydrology, soil type etc) except for Bti treatment, but no information is given on similarility of control and treated sites withing pairs, not even how close they are to each other.	Control area treated 2010. The pairwise comparison implies that treated and untreated sites were similar in all characteristics (e.g. vegetetation, hydrology, soil type etc) except for Bti treatment, but no information is given on similarility of control and treated sites withing pairs, not even how close they are to each other.	Control area not treated previously. The pairwise comparison implies that treated and untreated sites were similar in all characteristics (e.g. vegetetation, hydrology, soil type etc) except for Bti treatment, but no information is given on similarility of control and treated sites withing pairs, not even how close they are to each other.	Control area not treated previously. The pairwise comparison implies that treated and untreated sites were similar in all characteristics (e.g. vegetetation, hydrology, soil type etc) except for Bti treatment, but no information is given on similarility of control and treated sites withing pairs, not even how close they are to each other.	Control sites were treated 1 year previous, and were adjacent to treated areas, unclear if any residual or new contamination occurse. Possible confounding with recovery from treatment in control sites. Additional never treated control provides point of comparison		Very few mosquitoes at control sites (for which the general insect abundance is unknown), inference to predator food but sampling not timely to predator foraging, no information on where and when samples of chick diet are collected relative to insect car trapping.	Many things varied with time, but time modelled as a factor in analyses,	Many things varied with time, but time modelled as a factor in analyses,	Systematic differences in, e.g. , depth both between areas and with time. Unclear if the buffer zone sufficient to prevent cross contamination	Replciates were tree root pools, some containing oak and som populus litter, which differ a lot in e.g. tannin leachates that might affect larvae/microbes. Say that the reps were randomly chosen, but no details of balance of populus v oak replicates, thus a risk for confounding (by accident) the treatments. Time related trends in water pool size and pH, but changes did not differ between treatmen…	The wetlands have been subject to repeat control previously, as recently as one month previously in some cases - means assemblages already potentially modified, or at least in a state of recovery from previous treatment	The wetlands have been subject to repeat control previously, as recently as one month previously in some cases - means assemblages already potentially modified, or at least in a state of recovery from previous treatment	The exact location of C and I sites varied among years, so could not be chosen on a purely random basis. Not clear how control sites are situated relative to previous Bti treatments. No clear statement that control sites were never treated, in a region where treatement using different methods has been ongoing for years	Extra newsts added after some days to account for survivorship - unclear (unlikely?) if this affected trajectories differently
Detection bias	Differences in sampling or measuring methods between study groups	No	No	No	No	No	No	No	No†	No†	No†	No†	No	No	Unclear	No	No	No	No	No	No	No	No	No	No	No	No	No	No	No	No	No	No
	Differences in sampling timing	No	Yes	Yes	No	No	No	No	No†	No†	No†	No†	No	No	Unclear	No	No	Yes	No	No	No	No	No	No	No	No	No	No	No	No	No	No	No
	Differences in sampling efficiency	No	Unclear	Unclear	Unclear	Unclear	Unclear	Unclear	Unclear	Unclear	Unclear	Unclear	No	No	Unclear	No	No	No	No	No	No	Unclear	No	No	No	No	No	No	No	No	No	No	No
	Risk of Detection bias	Probably low	Moderate	Moderate	Unclear	Unclear	Unclear	Unclear	Unclear	Unclear	Unclear	Unclear	Low	Low	Probably high	Low	Low	Probably low	Low	High	High	Probably low	Low	Low	Low	Low	Low	Probably low	Probably low	Probably low	Low	Low	Low
	Comment on risk of Detection bias			As above, much variaiton in timing of sampling wrt treatment applications etc											High effect of season, temperature and time of day (Table 3) not accounted for in analyses. I suspect that nestling diet is measured at treated sites but no information provided (!)			Sample dates shift around, and less intensive schedule in later years. Broadly cover spring, summer autumn though in all years.		Samples differed in timing for different types of organisms (terrestrial v aquatic). These were analysed separately, but might affect comparison between terrestrial and aquatic impacts	Samples differed in timing for different types of organisms (terrestrial v aquatic). These were analysed separately, but might affect comparison between terrestrial and aquatic impacts	Time of year of sampling ranged from April to June over all years, meaning that the repeated measures component of the design is confounded with sample time. Multihabitat sampling could vary in efficiency according to level of inundation, development of vegetation, etc. Altogether means a lot of sources of uncontrolled variaiton in the study
General comment
Risk of bias	Risk of bias	Probably low	Moderate	High	Probably high	Probably high	Probably high	Probably high	Probably high	Probably high	Probably high	Probably high	Unclear	Low	High	Probably low	Probably low	Probably high	Low	High	High	Unclear	Probably low	Probably low	Probably low	Probably low	Probably low	Probably high	Probably low	Probably high	Low	Low	Low
Geographical data	Continent	Europe	Europe	Europe	Europe	Europe	Europe	Europe	Europe	Europe	Europe	Europe	Europe	North America	Europe	North America	North America	Europe	North America	Oceania	Oceania	Europe	Europe	Europe	Europe	Europe	Europe	Europe	Europe	Europe	Asia	Asia	Asia
	Biome				temperate	mediterranian	temperate	mediterranian	temperate	temperate	temperate	temperate	temperate	boreal	temperate			temperate	temperate	temperate	temperate	temperate
	Country / State	Germany	Sweden	France	France	France	France	France	France	France	France	France	Germany	Michigan, USA	Germany	California, USA	California, USA	France	New Jersey, USA	Australia	Australia	Austria	Germany	Germany	Portugal	Portugal	Portugal	Germany	Germany	Germany	China	China	China
	Location	Campus Landau	Nedre Dalälven	All sites	Budos	Port-Saint-Louis du Rhône	Colomieu	Ventilègne	Olonne-sur-Mer	Guérande	Mornac-sur-Seudre	Locoal-Mendon	Neustadt-Geinsheim 1	East Lansing	Upper Rhine Valley	quatic and Vector Control Research Facility of the Univer- sity of California Riverside Agricultural Experiment Station	quatic and Vector Control Research Facility of the Univer- sity of California Riverside Agricultural Experiment Station	Locoal-Mendon, Morbihan	Teetertown Nature Preserve	Coomera Waters, Moreton Bay	Garden Islands, Moreton Bay	Dyje and Morava floodplains	Landau Mesocosm Facility 4	Landau Mesocosm Facility 5	Sao Miguel do Mato	Sao Miguel do Mato	Sao Miguel do Mato	Neustadt/ Weinstraße	Stixwörth	Bienwald	China	China	China
	Latitude	49°12′13′′N			44°32'37,9''N	43°25'27,3''N	45°44'48,7''N	41°26'36,2''N	46°33'10,1''N	47°19'22,6''N	45°43'15,9''N	47°42'30''N	49°18'N	42°41'N				47°42′30′′ N		27° 49’ S	27° 37’ S /		not specifiied but can be obtained	not specifiied but can be obtained				49°31′08′′N	48°99′47′′N	49°00′N
	Longitude	8°31′19′′E			00°21'57,4''W	04°47'02,1''E	05°38'02,2''E	09°07'24,8''E	01°48'50,4''W	02°47'46,5''W	01°01'59,2''W	03°07'48''W	08°18'E	84°30'W				03°07′48′′W		153° 22’ E	153° 20’ E /		not specifiied but can be obtained	not specifiied but can be obtained				8°31′19′′E	8°27′36′′E	8°15′E
Funding body	Organisation name	Deutsche Bundesstiftung Umwelt (DBU), Osnabrück, Germany [32608/01] and the Ministerium für Wissenschaft, Weiterbildung und Kultur Rheinland-Pfalz, Germany	Swedish Environmental Protection Agency, Swedish Research Council	Conseils Départementaux of Morbihan, Loire-Atlantique, Vendée, Charente-Maritime and Gironde; and LIFE+ Programme IMCM (Integrated Mosquito Control and Management) No. LIFE08 ENV/F/000488.	Conseils Départementaux of Morbihan, Loire-Atlantique, Vendée, Charente-Maritime and Gironde; and LIFE+ Programme IMCM (Integrated Mosquito Control and Management) No. LIFE08 ENV/F/000488.	Conseils Départementaux of Morbihan, Loire-Atlantique, Vendée, Charente-Maritime and Gironde; and LIFE+ Programme IMCM (Integrated Mosquito Control and Management) No. LIFE08 ENV/F/000488.	Conseils Départementaux of Morbihan, Loire-Atlantique, Vendée, Charente-Maritime and Gironde; and LIFE+ Programme IMCM (Integrated Mosquito Control and Management) No. LIFE08 ENV/F/000488.	Conseils Départementaux of Morbihan, Loire-Atlantique, Vendée, Charente-Maritime and Gironde; and LIFE+ Programme IMCM (Integrated Mosquito Control and Management) No. LIFE08 ENV/F/000488.	Conseils Départementaux of Morbihan, Loire-Atlantique, Vendée, Charente-Maritime and Gironde; and LIFE+ Programme IMCM (Integrated Mosquito Control and Management) No. LIFE08 ENV/F/000488.	Conseils Départementaux of Morbihan, Loire-Atlantique, Vendée, Charente-Maritime and Gironde; and LIFE+ Programme IMCM (Integrated Mosquito Control and Management) No. LIFE08 ENV/F/000488.	Conseils Départementaux of Morbihan, Loire-Atlantique, Vendée, Charente-Maritime and Gironde; and LIFE+ Programme IMCM (Integrated Mosquito Control and Management) No. LIFE08 ENV/F/000488.	Conseils Départementaux of Morbihan, Loire-Atlantique, Vendée, Charente-Maritime and Gironde; and LIFE+ Programme IMCM (Integrated Mosquito Control and Management) No. LIFE08 ENV/F/000488.	Ministerium für Wissenschaft, Weiterbildung und Kultur Rheinland-Pfalz, Germany. FL and VE are supported by the EU COST (European Cooperation in Science and Technology) Action DNAqua-Net (CA15219).	National Institutes of Health	KAPS?!	Ian and Helen Moore Fund for Aquatic Entomology, Entomological Society of America and UC President’s Dissertation Year Fellowship; NSERC	Ian and Helen Moore Fund for Aquatic Entomology, Entomological Society of America and UC President’s Dissertation Year Fellowship; NSERC	Conseil General du Morbihan	Hunterdon County Vector Control Program	This work was primarily funded by an Australian Postgraduate Award to T.L.R	This work was primarily funded by an Australian Postgraduate Award to T.L.R	Regionalverband March-Thaya-Auen and the Verein BBiologische Gelsenregulierung entlang Thaya und March^.	German Federal Environmental Foundation	German Federal Environmental Foundation	CESAM (UIDP/50017/2020þUIDB/50017/2020), withfinancial support from FCT/MEC through national funds. The authors also thank FCT and POPH/FSE (Programa Operacional Potencial Humano/Fundo Social Europeu) for the research contract under the program “Investigador FCT” of Joaeo L.T. Pestana (IF/01420/2015) and Isabel Lopes (IF/00475/2013). Maria D. Bordalo is funded by national funds (OE), through FCT …	CESAM (UIDP/50017/2020þUIDB/50017/2020), withfinancial support from FCT/MEC through national funds. The authors also thank FCT and POPH/FSE (Programa Operacional Potencial Humano/Fundo Social Europeu) for the research contract under the program “Investigador FCT” of Joaeo L.T. Pestana (IF/01420/2015) and Isabel Lopes (IF/00475/2013). Maria D. Bordalo is funded by national funds (OE), through FCT …	CESAM (UIDP/50017/2020þUIDB/50017/2020), withfinancial support from FCT/MEC through national funds. The authors also thank FCT and POPH/FSE (Programa Operacional Potencial Humano/Fundo Social Europeu) for the research contract under the program “Investigador FCT” of Joaeo L.T. Pestana (IF/01420/2015) and Isabel Lopes (IF/00475/2013). Maria D. Bordalo is funded by national funds (OE), through FCT …	Deutsche Bundesstiftung Umwelt (DBU), Osnabrück, Germany [32608/01] and the Ministerium für Wissenschaft, Weiterbildung und Kultur Rheinland-Pfalz, Germany	Deutsche Bundesstiftung Umwelt (DBU), Osnabrück, Germany [32608/01] and the Ministerium für Wissenschaft, Weiterbildung und Kultur Rheinland-Pfalz, Germany	Deutsche Bundesstiftung Umwelt (DBU), Osnabrück, Germany [32608/01] and the Ministerium für Wissenschaft, Weiterbildung und Kultur Rheinland-Pfalz, Germany	National Natural Sciences Foundation of China (no. 81871686)	National Natural Sciences Foundation of China (no. 81871686)	National Natural Sciences Foundation of China (no. 81871686)
Study results	Temporal coverage	single integrated timepoint	single integrated timepoint	single integrated timepoint	multiple discrete timepoints	multiple discrete timepoints	multiple discrete timepoints	multiple discrete timepoints	multiple discrete timepoints	multiple discrete timepoints	multiple discrete timepoints	multiple discrete timepoints	single integrated timepoint	single integrated timepoint	single integrated timepoint	single discrete timepoint	single discrete timepoint	multiple discrete timepoints	multiple discrete timepoints	multiple discrete timepoints	multiple discrete timepoints	single integrated timepoint	single integrated timepoint	multiple discrete timepoints	single discrete timepoint	single discrete timepoint	single discrete timepoint	single integrated timepoint	single integrated timepoint	single integrated timepoint	single discrete timepoint	single discrete timepoint	single discrete timepoint
	Used in MA?	No (meta-analysis not feasible)	No (meta-analysis not feasible)	No (meta-analysis not feasible)	No (meta-analysis not feasible)	No (meta-analysis not feasible)	No (meta-analysis not feasible)	No (meta-analysis not feasible)	No (meta-analysis not feasible)	No (meta-analysis not feasible)	No (meta-analysis not feasible)	No (meta-analysis not feasible)	No (meta-analysis not feasible)	No (meta-analysis not feasible)	No (meta-analysis not feasible)	No (meta-analysis not feasible)	No (meta-analysis not feasible)	No (meta-analysis not feasible)	No (meta-analysis not feasible)	No (meta-analysis not feasible)	No (meta-analysis not feasible)	No (meta-analysis not feasible)	No (meta-analysis not feasible)	No (meta-analysis not feasible)	No (meta-analysis not feasible)	No (meta-analysis not feasible)	No (meta-analysis not feasible)	No (meta-analysis not feasible)	No (meta-analysis not feasible)	No (meta-analysis not feasible)	No (meta-analysis not feasible)	No (meta-analysis not feasible)	No (meta-analysis not feasible)
	MA comment															Same control for all treatments	Same control for all treatments								same control for all treatments	same control for all treatments	same control for all treatments				same control for all treatments	same control for all treatments	same control for all treatments
Reference		Allgeier, S., Kaestel, A., Bruehl Carsten, A., 2019b. Adverse effects of mosquito control using Bacillus thuringiensis var. israelensis: Reduced chironomid abundances in mesocosm, semi-field and field studies. Ecotoxicology and Environmental Safety, 169: 786-796.	Lundstrom, J.O., Brodin, Y., Schafer, M.L., Vinnersten, T.Z.P., Ostman, O., 2010a. High species richness of Chironomidae (Diptera) in temporary flooded wetlands associated with high species turn-over rates. Bulletin of Entomological Research, 100(4): 433-444.	Lagadic, L. et al., 2016. No association between the use of Bti for mosquito control and the dynamics of non-target aquatic invertebrates in French coastal and continental wetlands. Science of the Total Environment, 553: 486-494.	Lagadic, L. et al., 2016. No association between the use of Bti for mosquito control and the dynamics of non-target aquatic invertebrates in French coastal and continental wetlands. Science of the Total Environment, 553: 486-494.	Lagadic, L. et al., 2016. No association between the use of Bti for mosquito control and the dynamics of non-target aquatic invertebrates in French coastal and continental wetlands. Science of the Total Environment, 553: 486-494.	Lagadic, L. et al., 2016. No association between the use of Bti for mosquito control and the dynamics of non-target aquatic invertebrates in French coastal and continental wetlands. Science of the Total Environment, 553: 486-494.	Lagadic, L. et al., 2016. No association between the use of Bti for mosquito control and the dynamics of non-target aquatic invertebrates in French coastal and continental wetlands. Science of the Total Environment, 553: 486-494.	Lagadic, L. et al., 2016. No association between the use of Bti for mosquito control and the dynamics of non-target aquatic invertebrates in French coastal and continental wetlands. Science of the Total Environment, 553: 486-494.	Lagadic, L. et al., 2016. No association between the use of Bti for mosquito control and the dynamics of non-target aquatic invertebrates in French coastal and continental wetlands. Science of the Total Environment, 553: 486-494.	Lagadic, L. et al., 2016. No association between the use of Bti for mosquito control and the dynamics of non-target aquatic invertebrates in French coastal and continental wetlands. Science of the Total Environment, 553: 486-494.	Lagadic, L. et al., 2016. No association between the use of Bti for mosquito control and the dynamics of non-target aquatic invertebrates in French coastal and continental wetlands. Science of the Total Environment, 553: 486-494.	Theissinger, K. et al., 2018. Using DNA metabarcoding for assessing chironomid diversity and community change in mosquito controlled temporary wetlands. MBMG Metabarcoding and Metagenomics: 672-677.	Xu, Y. et al., 2008. Bacterial community structure in tree hole habitats of Ochlerotatus triseriatus: Influences of larval feeding. Journal of the American Mosquito Control Association, 24(2): 219-227.	Timmermann, U., Becker, N., 2017. Impact of routine Bacillus thuringiensis israelensis (Bti) treatment on the availability of flying insects as prey for aerial feeding predators. Bulletin of Entomological Research, 107(6): 705-714.	Duguma, D. et al., 2015. Microbial communities and nutrient dynamics in experimental microcosms are altered after the application of a high dose of Bti. Journal of Applied Ecology, 52(3): 763-773.	Duguma, D. et al., 2015. Microbial communities and nutrient dynamics in experimental microcosms are altered after the application of a high dose of Bti. Journal of Applied Ecology, 52(3): 763-773.	Lagadic, L., Roucaute, M., Caquet, T., 2014. Bti sprays do not adversely affect non-target aquatic invertebrates in French Atlantic coastal wetlands. Journal of Applied Ecology, 51(1): 102-113.	Receveur Joseph, P. et al., 2018. Changes in Larval Mosquito Microbiota Reveal Non-target Effects of Insecticide Treatments in Hurricane-Created Habitats. Microbial Ecology, 76(3): 719-728.	Russell Tanya, L., Kay Brian, H., Skilleter Greg, A., 2009. Environmental effects of mosquito insecticides on saltmarsh invertebrate fauna. Aquatic Biology, 6(1-3): 77-90.	Russell Tanya, L., Kay Brian, H., Skilleter Greg, A., 2009. Environmental effects of mosquito insecticides on saltmarsh invertebrate fauna. Aquatic Biology, 6(1-3): 77-90.	Wolfram, G., Wenzl, P., Jerrentrup, H., 2018. A multi-year study following BACI design reveals no short-term impact of Bti on chironomids (Diptera) in a floodplain in Eastern Austria. Environmental Monitoring and Assessment, 190(12).	Allgeier, S., Friedrich, A., Brühl, C.A., 2019a. Mosquito control based on Bacillus thuringiensis israelensis (Bti) interrupts artificial wetland food chains. Science of the Total Environment, 686: 1173-1184.	Allgeier, S., Friedrich, A., Brühl, C.A., 2019a. Mosquito control based on Bacillus thuringiensis israelensis (Bti) interrupts artificial wetland food chains. Science of the Total Environment, 686: 1173-1184.	Bordalo Maria, D. et al., 2021. Responses of benthic macroinvertebrate communities to a Bti-based insecticide in artificial microcosm streams. Environmental Pollution, 282.	Bordalo Maria, D. et al., 2021. Responses of benthic macroinvertebrate communities to a Bti-based insecticide in artificial microcosm streams. Environmental Pollution, 282.	Bordalo Maria, D. et al., 2021. Responses of benthic macroinvertebrate communities to a Bti-based insecticide in artificial microcosm streams. Environmental Pollution, 282.	Theissinger, K. et al., 2019. Mosquito control actions affect chironomid diversity in temporary wetlands of the Upper Rhine Valley. Molecular Ecology, 28(18): 4300-4316.	Theissinger, K. et al., 2019. Mosquito control actions affect chironomid diversity in temporary wetlands of the Upper Rhine Valley. Molecular Ecology, 28(18): 4300-4316.	Theissinger, K. et al., 2019. Mosquito control actions affect chironomid diversity in temporary wetlands of the Upper Rhine Valley. Molecular Ecology, 28(18): 4300-4316.	Zhang, R., Liu, W., Zhang, Q., Zhang, X., Zhang, Z., 2021. Microbiota and transcriptome changes of Culex pipiens pallens larvae exposed to Bacillus thuringiensis israelensis. Scientific Reports, 11(1).	Zhang, R., Liu, W., Zhang, Q., Zhang, X., Zhang, Z., 2021. Microbiota and transcriptome changes of Culex pipiens pallens larvae exposed to Bacillus thuringiensis israelensis. Scientific Reports, 11(1).	Zhang, R., Liu, W., Zhang, Q., Zhang, X., Zhang, Z., 2021. Microbiota and transcriptome changes of Culex pipiens pallens larvae exposed to Bacillus thuringiensis israelensis. Scientific Reports, 11(1).
	1) days after first treatment

## Sheet: Species traits_feeding groups
Species traits/feeding groups	Article ID_study #	41238455_5	41238455_6	41240344_1	41238459_3	41238459_7	41238776_1	41238818_2	41239980_1	42939213_4	42939213_11	41238788_1	41238788_2	41238788_3	41242872_1	41242872_2	41239932_1	41240283_1	41240283_2	41240717_3	41240717_4	71697956_2
	Short title	Duchet (2010)	Duchet (2010)	Roberts (1995)	Duchet (2008)	Duchet (2008)	Gunasekaran (2004)	Hanowski (1997)	Painter (1996)	Allgeier (2019b)	Allgeier (2019b)	Gutierrez (2017)	Gutierrez (2017)	Gutierrez (2017)	Kimball (1989)	Kimball (1989)	Olejnicek (1986)	Rebollartellez (1994)	Rebollartellez (1994)	Su (2005)	Su (2005)	Strasburg (2021)
	Title	Influence of environmental factors on the response of a natural population of Daphnia magna (Crustacea: Cladocera) to spinosad and Bacillus thuringiensis israelensis in Mediterranean coastal wetlands	Influence of environmental factors on the response of a natural population of Daphnia magna (Crustacea: Cladocera) to spinosad and Bacillus thuringiensis israelensis in Mediterranean coastal wetlands	Salt-marsh crustaceans, gammarus-duebeni and palaemonetes-varians as predators of mosquito larvae and their reaction to bacillus-thuringiensis subsp israelensis	Effects of spinosad and Bacillus thuringiensis israelensis on a natural population of Daphnia pulex in field microcosms	Effects of spinosad and Bacillus thuringiensis israelensis on a natural population of Daphnia pulex in field microcosms	Laboratory and field evaluation of Teknar HP-D, a biolarvicidal formulation of Bacillus thuringiensis ssp israelensis, against mosquito vectors	Do mosquito control treatments of wetlands affect red-winged blackbird (Agelaius phoeniceus) growth, reproduction, or behavior?	Effects of repeated applications of Bacillus thuringiensis israelensis on the mosquito predator Erythemis simplicicollis (Odonata: Libellulidae) from hatching to final instar	Mosquito control based on Bacillus thuringiensis israelensis (Bti) interrupts artificial wetland food chains	Mosquito control based on Bacillus thuringiensis israelensis (Bti) interrupts artificial wetland food chains	Bt(i)-based insecticide enhances the predatory abilities of the backswimmer Buenoa tarsalis (Hemiptera: Notonectidae)	Bt(i)-based insecticide enhances the predatory abilities of the backswimmer Buenoa tarsalis (Hemiptera: Notonectidae)	Bt(i)-based insecticide enhances the predatory abilities of the backswimmer Buenoa tarsalis (Hemiptera: Notonectidae)	The effects on yield of Bti [Bacillus thuringiensis subsp. israelensis] treatment at the flowering stage of rice	The effects on yield of Bti [Bacillus thuringiensis subsp. israelensis] treatment at the flowering stage of rice	THE INFLUENCE OF BACILLUS-THURINGIENSIS VAR ISRAELENSIS ON THE MOSQUITO PREDATOR NOTONECTA-GLAUCA	EFFECT OF BACILLUS-THURINGIENSIS VAR ISRAELENSIS UPON THE PREDATORY CAPACITY OF BUENOA SP (HEMIPTERA, NOTONECTIDAE) AGAINST CULEX-PIPIENS QUINQUEFASCIATUS (DIPTERA, CULICIDAE) LARVAE	EFFECT OF BACILLUS-THURINGIENSIS VAR ISRAELENSIS UPON THE PREDATORY CAPACITY OF BUENOA SP (HEMIPTERA, NOTONECTIDAE) AGAINST CULEX-PIPIENS QUINQUEFASCIATUS (DIPTERA, CULICIDAE) LARVAE	Toxicity and effects of microbial mosquito larvicides and larvicidal oil on the development and fecundity of the tadpole shrimp Triops newberryi (Packard) (Notostraca : Triopsidae)	Toxicity and effects of microbial mosquito larvicides and larvicidal oil on the development and fecundity of the tadpole shrimp Triops newberryi (Packard) (Notostraca : Triopsidae)	Effects of Trematode Parasites on Snails and Northern Leopard Frogs (Lithobates pipiens) in Pesticide-Exposed Mesocosm Communities
Basic information	Study name	0,8 l/ha	2,5 l/ha	feeding experiment	0.16	0.50	LC80	Wright County	Internal	Experiment 1	Experiment 2	3 larvae	6 larvae	9 larvae	1988	1987	Notonecta	I plus II	III plus IV	Field 10 lb/ac	Field 20 lb/ac	Parasite-pestiside
	Studied organism(s)	Plankton	Plankton	Gammarus duebeni, Palaemonetes varians	Daphnia pulex	Daphnia pulex	Notonecta sp., Diplonychus indicus	Bird	Erythemis simplicicollis	Newts, dragonfly	Newts, dragonfly	Buenoa tarsalis	Buenoa tarsalis	Buenoa tarsalis	rice	rice	Notonecta glauca	Buenoa sp.	Buenoa sp.	Triopsidae	Triopsidae	Northern leopard frog
	Response category	species traits/feeding groups	species traits/feeding groups	species traits/feeding groups	species traits/feeding groups	species traits/feeding groups	species traits/feeding groups	species traits/feeding groups	species traits/feeding groups	species traits/feeding groups	species traits/feeding groups	species traits/feeding groups	species traits/feeding groups	species traits/feeding groups	species traits/feeding groups	species traits/feeding groups	species traits/feeding groups	species traits/feeding groups	species traits/feeding groups	species traits/feeding groups	species traits/feeding groups	species traits/feeding groups
	Response variable	body length	body length	predation	body size,size structure	body size,size structure	predation	young males,male weight,male fledge age,female visits to nest,total visits to nest	head width growth ratio,hind wing length growth ratio,feeding rate,head width,hind femur length,adult male head width,adult female head width,adult male hind wing length,adult female hind wing length	weight,length,body condition index	weight,length,snout-vent length,length increase,body condition index,time to metamorphosis	predation	predation	predation	harvest moisture content,grain yield	plant height,harvest moisture content,grain yield	predation	predation searching capacity,predation handling time	predation searching capacity,predation handling time	length,gravids	length,gravids	mass at metamorphosis,time to metamorphosis,proportion deformed
	Resp. var. unit	mm	mm	number of larvae killed or eaten	mm,no unit	mm,no unit	number of preyed larvae	%,g,d,n,n	no unit,no unit,n/day,mm,mm,mm,mm,mm,mm	mg,mm,‰,‰	mg,mm,mm,mm,no unit,days	number of prayed larvae	number of prayed larvae	number of prayed larvae	%,lb/acre	cm,%,lb/acre	number prayed larvae	no unit,no unit	no unit,no unit	mm,%	mm,%	g,days,%
	Comparator	No treatment	No treatment	No nontrol	No treatment	No treatment	no treatment	no treatment	no treatment	no treatment	no treatment	no treatment	no treatment	no treatment	no treatment	no treatment	no treatment	no treatment	no treatment	no treatment	no treatment	no treatment
	Data location	Table 3	Table 3	Table 1	Table 2,Figure 4	Table 2,Figure 4	Table 3,Table 4	Table 1		Figure 4, Table S2, Table 2	Figure 7, Table S4	Figure 3, Figure 5	Figure 3, Figure 5	Figure 3, Figure 5	Table 2	Table 1	Text	Table 1	Table 1	figure 4	figure 4	Figure 3, Figure 4
External validity	Type of study	Field mesocosm	Field mesocosm	Lab mesocosm	Field mesocosm	Field mesocosm	Lab mesocosm	Experimental field study	Lab mesocosm	Field mesocosm	Field mesocosm	Lab mesocosm	Lab mesocosm	Lab mesocosm	Field mesocosm	Experimental field study	Lab mesocosm	Lab mesocosm	Lab mesocosm	Field mesocosm	Field mesocosm	Field mesocosm
	Type of habitat	Temporary oligohaline pool	Temporary oligohaline pool	Other	Temporary oligohaline pool	Temporary oligohaline pool	Constructed/Artificial	Permanent wetland	Other	Constructed/Artificial	Constructed/Artificial	Constructed/Artificial	Constructed/Artificial	Constructed/Artificial	Rice field	Rice field	Constructed/Artificial	Other	Other	Pond	Pond	Pond
	Type of ecosystem	Brackish	Brackish	Salt water	Brackish	Brackish	freshwater	Freshwater	Freshwater	Freshwater	Freshwater	Freshwater	Freshwater	Freshwater	Terrestrial	Terrestrial	Freshwater	Freshwater	Freshwater	Freshwater	Freshwater	Freshwater
	Area (m2)	0.25	0.25	>1	0.25	0.25	250mL	min 10000		0.28	0.28	lab-beaker study	lab-beaker study	lab-beaker study	18.5	9600		laboratory beaker glas experiment	laboratory beaker glas experiment			2.68666
	Scale of studied areas (m2)	< 1	< 1	< 1	< 1	< 1	<1	> 10 000	< 1	< 1	< 1	< 1	< 1	< 1	11-100	1 001-10 000	< 1	< 1	< 1	11-100	11-100	1-10
	Water mean depth (m)	0.5	0.5		0.3	0.3				0.25	0.25									0.3	0.3
	Commercial product	VectBac 12AS	VectBac 12AS	Bactimos	VectoBac 12AS	VectoBac 12AS	Teknar HP-D	Vectobac-G	American Cyanamid	VectoBac®WG granules	VectoBac®WG suspension	Bt-Horus SC®	Bt-Horus SC®	Bt-Horus SC®	Zoecon's Teknar	Zoecon's Teknar	unclear	Bactimos (Biochem Products, USA)	Bactimos (Biochem Products, USA)	VectoBac G	VectoBac G	Mosquito Dunk
	Strength (ITU/mg)	1200	1200		1200	1200	1200	not reported	3500	3000		nr	nr	nr	600	600		nr	nr	200	200	nr
	Application rate (109 ITU/ha)	0.96	3	unclear	0.1536	1.5	0.005303	unclear	0.702	2.88	2.88	unclear	unclear	unclear	3.36267	21.5211	unclear	unclear	unclear	2.22222	4.44444	unclear
	Application rate (other unit)	0.8	2.5	up to 1 mg/mL	0.8	2.5	0.007015	1	1.2	34.8	870	25	25	25	5	32	2,81 * 10^7-10^8	9.3	9.3	30	60	1.161/2.6
	other unit	l/ha	l/ha		l/ha	l/ha	ppm	g/ha	mg/L	mg/0,28 m2	mg IcePearls/0,28 m2	mg a.i./L	mg a.i./L	mg a.i./L	ounces/acre	ounces/acre	spores per dcl	g/m2	g/m2	g/27m2	g/27m2	g active ingredient/m2
	Environmental concentration	0.16	0.5		0.16	0.5	8.418	not reported
	unit	µl/l	µl/l		µl/l	µl/l	ITU/l	not reported
	Frequency of applications per year (range)	1	1	1	1	1	1	2	8	1	2	1	1	1	1	1	unclear	1	1	1	1	1
	Averge frequency	1	1	1	1	1	1	2	8	1	2	1	1	1	1	1	unclear	1	1	1	1	1
	Target species group	Mosquito	Mosquito		Mosquito	Mosquito	Mosquito	Mosquito	Mosquito	Mosquito	Mosquito	Mosquito	Mosquito	Mosquito			Mosquito	Mosquito	Mosquito	Mosquito	Mosquito	Mosquito
	Target species	Unspecified mosquitoes	Unspecified mosquitoes		Culex sp.	Culex sp.	Anopheles stephensi, Culex quinquefasciatus and Aedes aegypti	unclear	not reported	Culex pipiens	Culex pipiens	Aedes aegypti	Aedes aegypti	Aedes aegypti	Anopheles freeborni	Anopheles freeborni	Culex pipiens	Culex pipiens	Culex pipiens	Culex	Culex	nr
	Mosquito mortality (%)	nr	nr	Not reported	100	0	LC50 and LC80 used, but mortality not reported	69-88	not reported	45% reduction of emergence	45% reduction of emergence	100	100	100	Not reported	Not reported	100	57-99; depending on the instar an experiment	57-99; depending on the instar an experiment	Not reported	Not reported	Not reported
	Mosquito mortality class	Not reported	Not reported	Not reported	>90 %	<60 %	Not reported	80-90 %	Not reported	<60 %	<60 %	>90 %	>90 %	>90 %	Not reported	Not reported	>90 %	60-79 %	60-79 %	Not reported	Not reported	Not reported
	Comment on external validity			Lab study	Very low abundance of Culex in control. Efficiency of mosquito control difficult to evaluate.	Very low abundance of Culex in control. Efficiency of mosquito control difficult to evaluate.		Application rate in ITU/ha unclear	beaker experiment in the lab			survival at 25 mg/L Bti	survival at 25 mg/L Bti	survival at 25 mg/L Bti			lab study; most information not relevant
Study design	Experimental design	BACI	BACI	Other	CI	CI	CI	CI	CI	CI	CI	CI	CI	CI	CI	CI	CI	CI	CI	BACI	BACI	CI
	Number of spatial replicates			2	5	5	15	9	15	8	8	likely 5	likely 5	likely 5	5	5	35	5	5	4	4	3
	Number of sampling points per replicate			whole system	1	1	2	unclear	1	not reported	not reported
	Type of replicate	True	True	True	True	True	True	True	True	True	True	True	True	True	True	True	True	True	True	True	True	True
Sampling strategy	Start of treatment	nr	nr		38867	2006-05-30	2002	1991	1994	May 10 2015	May 26 & June 8 2016	lab study; time and date unrelevant	lab study; time and date unrelevant	lab study; time and date unrelevant	32362	32008				37830	37830
	End of treatment	nr	nr		38867	38867	2002	1993	1994						32362	32021				37830	37830
	Years of treatment	1	1	1	1	1	1	3	1	1	1	1	1	1	1	1	1	1	1	1	1	1
	Start of study	nr	nr		38867	38867		1998	1994	May 08 2015	May 25 2016				1988	1987				37830	37830
	End of study	nr	nr		38888	38888		1993	1994	July 12 2015	July 08 2016				1988	1987				37851	37851
	Years of study	1	1	1	1	1	1	6	1	1	1	1	1	1	1	1	1	1	1	1	1	1
	Study length each year (range, days)1)	21	21	7	21	21	5	unclear	56	50	41	1	1	1	53	63	1	1	1	21	21	119
	Study length each year (days)	21	21	7	21	21	5	unclear	56	50	41	1	1	1	53	63	1	1	1	21	21	119
	Sampling frequency before 1st treatment	1	1	0	1	1	0	3 years		1	1	0	0	0	0	0	0			1	1
	Sampling frequency after 1st treatment	5	5	4	5	5	3	3 years	up to 11	5	6	6	6	6	1	1	1			3	3	1
	Comment on sampling strategy						please note the bugs have been fed with those laeve of Cx quinquefasciatus that survived the exposure to BtI causing either 50% or 80% mortality; indirect effects are assessed; eperiment was repeated twice but variables are reported together								sites have been closely together	,	information often not provided and relevant for the study	information was not reported - as done in the lab.	information was not reported - as done in the lab.
Statistical evaluation	Statistical test	Non-parametric: Kruskal-Wallis and multiple comparisons	Non-parametric: Kruskal-Wallis and multiple comparisons	Only mean with confidence interval	Repeated Measures ANOVA / one-way RM-ANOVA with Duncan post-hoc (abudance data log transformed) on overall study and each date. Kolmogorov-Smirnov two-sample test for comparing Daphnia size and general shape of distributions	Repeated Measures ANOVA / one-way RM-ANOVA with Duncan post-hoc (abudance data log transformed) on overall study and each date. Kolmogorov-Smirnov two-sample test for comparing Daphnia size and general shape of distributions	No test, LC50 and LC80 extimated but no variaiton among groups	ANOVA	ANOVAs	PERMANOVA, GLMM	PERMANOVA, GLMM	Repeated measures	Repeated measures	Repeated measures	F-test	Least signif. Diff	none	t-tests, but not clear if differences among bti treatments were tested (diffs between slopes of density treatments)	t-tests, but not clear if differences among bti treatments were tested (diffs between slopes of density treatments)	ANOVA / one-factor ANOVA & chi square	ANOVA / one-factor ANOVA & chi square
Selection bias	Group matching	Independent groups	Independent groups	Independent groups	Independent groups	Independent groups	Independent groups	Independent groups	Independent groups	Independent groups	Independent groups	Independent groups	Independent groups	Independent groups	Independent groups	Independent groups	Independent groups	Independent groups	Independent groups	Independent groups	Independent groups	Independent groups
	Randomisation of treatment allocation	Yes	Yes	Unclear	Yes	Yes	Unclear	Yes	Yes	Yes	Yes	Unclear	Unclear	Unclear	Yes	Yes	Unclear	No	No	Unclear	Yes	Yes
	Risk of Selection bias	Probably low*	Probably low*	Probably low	Probably low*	Probably low*	Unclear	Low	Probably low*	Low	Low	Unclear	Unclear	Unclear	Probably low*	Probably low	Unclear	Moderate	Moderate	Unclear	Probably low	Low
	Comment on risk of Selection bias				Very uneven replication for the different treatments, including only 5 for the controls	Very uneven replication for the different treatments, including only 5 for the controls		Based on statement that sites were randomly allocated				replication is in general unclear to me	replication is in general unclear to me	replication is in general unclear to me			No information on how insects were collected in the field, no randomization of sample	As far as I can tell, the control treatments and bti application treatments were applied in different experiments, meaning there was not random allocation among the same group of larvae and a risk for timing of the the experiment to confound the results	As far as I can tell, the control treatments and bti application treatments were applied in different experiments, meaning there was not random allocation among the same group of larvae and a risk for timing of the the experiment to confound the results
Performance bias	Reported or suspected confounding factor	Likely	Likely	Unlikely	Unclear	Unclear	Unclear	Unclear	Unlikely	Unlikely	Unlikely	Unclear	Unclear	Unclear	Unlikely	Unlikely	Likely	Likely	Likely	Unclear	Unclear	Unlikely
	Reported or suspected confounding time-related trend	Likely	Likely	Unlikely	Unlikely	Unlikely	Unlikely	Unclear	Unlikely	Unlikely	Unlikely	Unlikely	Unlikely	Unlikely	Unlikely	Unlikely	Unclear	Likely	Likely	Unclear	Unclear	Unlikely
	Reported or suspected contamination of study groups	Unlikely	Unlikely	Unlikely	Unlikely	Unlikely	Unlikely	Unclear	Unlikely	Unlikely	Unlikely	Unlikely	Unlikely	Unlikely	Unclear	Unclear	Unlikely	Unlikely	Unlikely	Unlikely	Unlikely	Unlikely
	Risk of Performance bias	Moderate	Moderate	Probably low	Probably low	Probably low	Probably low	Unclear	Probably low*	Probably low*	Probably low*	Probably low*	Probably low*	Probably low*	Probably low	Probably low	Moderate	Moderate	Moderate	Probably low	Probably low	Low
	Comment on risk of Performance bias	body lenght sign diff between control and treated before start of the experiment		no information on variance between the two replicates	Plastic enclosures pushed into the sediment, to avoid cross contamination, presumably open at the bottom? Does this ensure no cross contamination? / Size-structure of Daphnia modified at both Bti concentration on day 21 attributed to potential size selection due to predation and/or competition but not to direct effects (= unclear confounding factor)	Plastic enclosures pushed into the sediment, to avoid cross contamination, presumably open at the bottom? Does this ensure no cross contamination? / Size-structure of Daphnia modified at both Bti concentration on day 21 attributed to potential size selection due to predation and/or competition but not to direct effects (= unclear confounding factor)	Note that study was actually conducted in lab, individuals fed surviving Bti in field. Unknown which habitats larvae and bugs came from, and if larvae actually had any Bti in them, which might have varied...., but as a test of survival of bugs feeding in vitro on larvae from treated habitats it seems valid.	The paper reports diferences among wetlands in eg. wetland type, size etc, but gives no inormation on the range o wetland characteristics of each group. Random allocation means no selection bias, but there might be inadvertant gradients influencing/obscuring results. Lack of map makes risk of contamination hard to judge		Extra newsts added after some days to account for survivorship - unclear (unlikely?) if this affected trajectories differently							confounding factor: no information provided on the speed of metamorphosis - do Notonecte survive to Bti-mosquito because they starve (they reach adult stage in 3rd experiment wihtout mosquito food and they are reported as not feeding on mosquitoes when they are motionless after Bti intake)? Time-related: are new mosquitoes added before Bti additions?	See above: first experiment no preds or Bti, secon d experiment preds + bti, 3rd bti only no preds , comparison done posthoc. Experiment done with standardised conduitions but risk for minor diffs between runs to confound	See above: first experiment no preds or Bti, secon d experiment preds + bti, 3rd bti only no preds , comparison done posthoc. Experiment done with standardised conduitions but risk for minor diffs between runs to confound	Unexplained shorter size in control (probably sign based on fig)	unexpected trends based on Bs concentration
Detection bias	Differences in sampling or measuring methods between study groups	No	No	No	No	No	No	No	No	No	No	No	No	No	No	No	Unclear	No	No	No	No	No
	Differences in sampling timing	No	No	No	No	No	No	No	No	No	No	No	No	No	No	No	Unclear	Yes	Yes	No	No	No
	Differences in sampling efficiency	No	No	No	No	No	No	No	No	No	No	No	No	No	No	No	No	No	No	No	No	No
	Risk of Detection bias	Low	Low	Probably low	Low	Low	Low	Low	Low	Low	Low	Low	Low	Low	Low	Low	Moderate	Unclear	Unclear	Probably low*	Probably low*	Low
	Comment on risk of Detection bias			experiment lasting 24h													mean number of mosquitoes eaten in a day provided for the control (Notonecta fed with mosquito without Bti) but not for the treatment (Notonecta fed with mosquito with Bti). Were the three experiments of similar lenght?	See above: different treatments executed and therefore sampled at different times (although controlled for life history stage)	See above: different treatments executed and therefore sampled at different times (although controlled for life history stage)	Shrimp size probably sign smaller in control if applies appropriate stats
General comment
Risk of bias	Risk of bias	Moderate	Moderate	Probably low	Probably low	Probably low	Unclear	Unclear	Probably low	Probably low	Probably low	Unclear	Unclear	Unclear	Probably low	Probably low	Unclear	Unclear	Unclear	Unclear	Probably low	Low
Geographical data	Continent	Europe	Europe	Europe	Europe	Europe	Asia	North America	North America	Europe	Europe	South America	South America	South America	North America	North America	Europe	South America	South America	North America	North America	North America
	Biome	mediterranian	mediterranian	temperate	temperate	temperate		temperate
	Country / State	France	France	UK	France	France	India	Minnesota, USA	Tennessee, USA	Germany	Germany	Brazil	Brazil	Brazil	California, USA	California, USA	Czech Republic	Mexico	Mexico	California, USA	California, USA	Ohio, USA
	Location	Les Saintes-Maries-de-la-Mer	Les Saintes-Maries-de-la-Mer	Hayling Island	Morbihan, Brittany 2	Morbihan, Brittany 2	Pondicherry Town	western Wright County	Tennessee, USA	Landau Mesocosm Facility 4	Landau Mesocosm Facility 5	lab study 1	lab study 2	lab study 3	Calöifornia, South Sutter County	Yuba City, California	Czech Republic	Lab study 1	Lab study 2	Aquatic and vector control Research facility in the Agricultural Experimental Station of the University of California	Aquatic and vector control Research facility in the Agricultural Experimental Station of the University of California	Oxford, Butler County
	Latitude	43°29'36,98''N	43°29'36,98''N		47°31'25'N	47°31'25'N				not specifiied but can be obtained	not specifiied but can be obtained	20°45′S	20°45′S	20°45′S
	Longitude	4°23'31,83''E	4°23'31,83''E		02°38'28'E	02°38'28'E				not specifiied but can be obtained	not specifiied but can be obtained	42°52′W	42°52′W	42°52′W
Funding body	Organisation name	Financial support for this work was provided by the French Ministry for Ecology, Sustainable Development and Spatial Planning through the National Programme for Ecotoxicology (PNETOX). The authors wish to thank Dow AgroSciences for the generous gift of spinosad 120SC and Mr. Girand for giving access to the study site.	Financial support for this work was provided by the French Ministry for Ecology, Sustainable Development and Spatial Planning through the National Programme for Ecotoxicology (PNETOX). The authors wish to thank Dow AgroSciences for the generous gift of spinosad 120SC and Mr. Girand for giving access to the study site.	not reported	French Ministry for Ecology, Sustainable Development and Spatial Planning, National Programme for Ecotoxicology (PNETOX).	French Ministry for Ecology, Sustainable Development and Spatial Planning, National Programme for Ecotoxicology (PNETOX).	not reported	none mentioned but Minnesota Metropolitan Mosquito Control District is mentioned once	Performed by Vector Management; Funding not mentioned	German Federal Environmental Foundation	German Federal Environmental Foundation	Arthur Bernardes Foundation (FUNARBE), Minas Gerais State Foundation for Research Aid (FAPEMIG), National Council of Sci- entific and Technological Development (CNPq; Brazilian Ministry of Science and Technology) and the CAPES Foundation (Brazilian Ministry of Education)	Arthur Bernardes Foundation (FUNARBE), Minas Gerais State Foundation for Research Aid (FAPEMIG), National Council of Sci- entific and Technological Development (CNPq; Brazilian Ministry of Science and Technology) and the CAPES Foundation (Brazilian Ministry of Education)	Arthur Bernardes Foundation (FUNARBE), Minas Gerais State Foundation for Research Aid (FAPEMIG), National Council of Sci- entific and Technological Development (CNPq; Brazilian Ministry of Science and Technology) and the CAPES Foundation (Brazilian Ministry of Education)	not reported	not reported	not reported	unclear	unclear	support is mentioned but no funding	support is mentioned but no funding	Society for the Study of Amphibians and Reptiles, Herpetologists’ League, and Miami University
Study results	Temporal coverage	multiple discrete timepoints	multiple discrete timepoints	multiple discrete timepoints	multiple discrete timepoints	multiple discrete timepoints	single discrete timepoint	multiple integrated timepoints	multiple discrete timepoints	single discrete timepoint	single discrete timepoint	single discrete timepoint	single discrete timepoint	single discrete timepoint	single discrete timepoint	single discrete timepoint	single discrete timepoint	single discrete timepoint	single discrete timepoint	multiple discrete timepoints	multiple discrete timepoints	single discrete timepoint
	Used in MA?	No (no own control)	yes	No (no control)	No (no own control)	yes	No (variability not reported or inferable)	yes	yes	yes	yes	yes	yes	yes	No (meta-analysis not feasible)	No (variability not reported or inferable)	No (variability not reported or inferable)	No (variability not reported or inferable)	No (variability not reported or inferable)	yes	No (no own control)	yes
	MA comment	same control for all treatments	same control for all treatments		same control for all treatments	same control for all treatments														same control for all treatments	same control for all treatments
Reference		Duchet, C., Caquet, T., Franquet, E., Lagneau, C., Lagadic, L., 2010a. Influence of environmental factors on the response of a natural population of Daphnia magna (Crustacea: Cladocera) to spinosad and Bacillus thuringiensis israelensis in Mediterranean coastal wetlands. Environmental Pollution, 158(5): 1825-1833.	Duchet, C., Caquet, T., Franquet, E., Lagneau, C., Lagadic, L., 2010a. Influence of environmental factors on the response of a natural population of Daphnia magna (Crustacea: Cladocera) to spinosad and Bacillus thuringiensis israelensis in Mediterranean coastal wetlands. Environmental Pollution, 158(5): 1825-1833.	Roberts, G.M., 1995. SALT-MARSH CRUSTACEANS, GAMMARUS-DUEBENI AND PALAEMONETES-VARIANS AS PREDATORS OF MOSQUITO LARVAE AND THEIR REACTION TO BACILLUS-THURINGIENSIS SUBSP ISRAELENSIS. Biocontrol Science and Technology, 5(3): 379-385.	Duchet, C. et al., 2008. Effects of spinosad and Bacillus thuringiensis israelensis on a natural population of Daphnia pulex in field microcosms. Chemosphere, 74(1): 70-77.	Duchet, C. et al., 2008. Effects of spinosad and Bacillus thuringiensis israelensis on a natural population of Daphnia pulex in field microcosms. Chemosphere, 74(1): 70-77.	Gunasekaran, K., Doss, P.S.B., Vaidyanathan, K., 2004. Laboratory and field evaluation of Teknar HP-D, a biolarvicidal formulation of Bacillus thuringiensis ssp israelensis, against mosquito vectors. Acta Tropica, 92(2): 109-118.	Hanowski, J.M., Niemi, G.J., Lima, A.R., Regal, R.R., 1997a. Do mosquito control treatments of wetlands affect red-winged blackbird (Agelaius phoeniceus) growth, reproduction, or behavior? Environmental Toxicology and Chemistry, 16(5): 1014-1019.	Painter, M.K., Tennessen, K.J., Richardson, T.D., 1996. Effects of repeated applications of Bacillus thuringiensis israelensis on the mosquito predator Erythemis simplicicollis (Odonata: Libellulidae) from hatching to final instar. Environmental Entomology, 25(1): 184-191.	Allgeier, S., Friedrich, A., Brühl, C.A., 2019a. Mosquito control based on Bacillus thuringiensis israelensis (Bti) interrupts artificial wetland food chains. Science of the Total Environment, 686: 1173-1184.	Allgeier, S., Friedrich, A., Brühl, C.A., 2019a. Mosquito control based on Bacillus thuringiensis israelensis (Bti) interrupts artificial wetland food chains. Science of the Total Environment, 686: 1173-1184.	Gutierrez, Y., Ramos Gabryele, S., Tome Hudson, V.V., Oliveira Eugenio, E., Salaro Ana, L., 2017. Bt(i)-based insecticide enhances the predatory abilities of the backswimmer Buenoa tarsalis (Hemiptera: Notonectidae). Ecotoxicology, 26(8): 1147-1155.	Gutierrez, Y., Ramos Gabryele, S., Tome Hudson, V.V., Oliveira Eugenio, E., Salaro Ana, L., 2017. Bt(i)-based insecticide enhances the predatory abilities of the backswimmer Buenoa tarsalis (Hemiptera: Notonectidae). Ecotoxicology, 26(8): 1147-1155.	Gutierrez, Y., Ramos Gabryele, S., Tome Hudson, V.V., Oliveira Eugenio, E., Salaro Ana, L., 2017. Bt(i)-based insecticide enhances the predatory abilities of the backswimmer Buenoa tarsalis (Hemiptera: Notonectidae). Ecotoxicology, 26(8): 1147-1155.	Kimball, M.R., Williams, J.F., The effects on yield of Bti [Bacillus thuringiensis subsp. israelensis] treatment at the flowering stage of rice. Proceedings and Papers of the Annual Conference of the California Mosquito and Vector Control Association, Inc.; 1989, publ, 57.	Kimball, M.R., Williams, J.F., The effects on yield of Bti [Bacillus thuringiensis subsp. israelensis] treatment at the flowering stage of rice. Proceedings and Papers of the Annual Conference of the California Mosquito and Vector Control Association, Inc.; 1989, publ, 57.	Olejnicek, J., Maryskova, B., 1986. THE INFLUENCE OF BACILLUS-THURINGIENSIS VAR ISRAELENSIS ON THE MOSQUITO PREDATOR NOTONECTA-GLAUCA. Folia Parasitologica, 33(3): 279-280.	Rebollartellez, E.A., Gorrochoteguiescalante, N., Reynanava, M., Solissantamaria, A., 1994. EFFECT OF BACILLUS-THURINGIENSIS VAR ISRAELENSIS UPON THE PREDATORY CAPACITY OF BUENOA SP (HEMIPTERA, NOTONECTIDAE) AGAINST CULEX-PIPIENS QUINQUEFASCIATUS (DIPTERA, CULICIDAE) LARVAE. Entomological News, 105(5): 295-298.	Rebollartellez, E.A., Gorrochoteguiescalante, N., Reynanava, M., Solissantamaria, A., 1994. EFFECT OF BACILLUS-THURINGIENSIS VAR ISRAELENSIS UPON THE PREDATORY CAPACITY OF BUENOA SP (HEMIPTERA, NOTONECTIDAE) AGAINST CULEX-PIPIENS QUINQUEFASCIATUS (DIPTERA, CULICIDAE) LARVAE. Entomological News, 105(5): 295-298.	Su, T.Y., Mulla, M.S., 2005. Toxicity and effects of microbial mosquito larvicides and larvicidal oil on the development and fecundity of the tadpole shrimp Triops newberryi (Packard) (Notostraca : Triopsidae). Journal of Vector Ecology, 30(1): 107-114.	Su, T.Y., Mulla, M.S., 2005. Toxicity and effects of microbial mosquito larvicides and larvicidal oil on the development and fecundity of the tadpole shrimp Triops newberryi (Packard) (Notostraca : Triopsidae). Journal of Vector Ecology, 30(1): 107-114.	Strasburg, M., Boone Michelle, D., 2021. Effects of Trematode Parasites on Snails and Northern Leopard Frogs (Lithobates pipiens) in Pesticide-Exposed Mesocosm Communities. Journal of Herpetology, 55(3): 229-236.
	1) days after first treatment

## Sheet: Food web structure_biomarkers
Food web structure/biomarkers	Article ID_study #	41240166_1	41240163_1	41240848_4	41238605_1	41238605_2	41240164_2	41241082_4	42939213_5	71696961_4	71696961_5	71696961_6
	Short title	Poulin (2010)	Poulin (2012)	Timmermann (2017)	Fourcy (2002)	Fourcy (2002)	Poulin (2018)	Wolfram (2018)	Allgeier (2019b)	Bordalo (2021)	Bordalo (2021)	Bordalo (2021)
	Title	Red flag for green spray: adverse trophic effects of Bti on breeding birds	Indirect effects of bioinsecticides on the nontarget fauna: The Camargue experiment calls for future research	Impact of routine Bacillus thuringiensis israelensis (Bti) treatment on the availability of flying insects as prey for aerial feeding predators	Esterases as biomarkers in Nereis (Hediste) diversicolor exposed to temephos and Bacillus thuringiensis var. israelensis used for mosquito control in coastal wetlands of Morbihan (Brittany, France)	Esterases as biomarkers in Nereis (Hediste) diversicolor exposed to temephos and Bacillus thuringiensis var. israelensis used for mosquito control in coastal wetlands of Morbihan (Brittany, France)	Perturbation and delayed recovery of the reed invertebrate assemblage in Camargue marshes sprayed with Bacillus thuringiensis israelensis	A multi-year study following BACI design reveals no short-term impact of Bti on chironomids (Diptera) in a floodplain in Eastern Austria	Mosquito control based on Bacillus thuringiensis israelensis (Bti) interrupts artificial wetland food chains	Responses of benthic macroinvertebrate communities to a Bti-based insecticide in artificial microcosm streams	Responses of benthic macroinvertebrate communities to a Bti-based insecticide in artificial microcosm streams	Responses of benthic macroinvertebrate communities to a Bti-based insecticide in artificial microcosm streams
Basic information	Study name	House Martins	Reed Invertebrates	Upper Rhine Valley	24 h	72 h	Carmague	VectoBac® G	Experiment 1	artificial microcosm streams low	artificial microcosm streams med	artificial microcosm streams high
	Studied organism(s)	House martin (Delichon urbicum)	Reed Invertebrates	aerial insects	Nereis (Hediste) diversicolor	Nereis (Hediste) diversicolor	Invertebrates	Chironomidae	Newts	Invertebrates,Chironomids	Invertebrates,Chironomids	Invertebrates,Chironomids
	Response category	food web structure/biomarkers	food web structure/biomarkers	food web structure/biomarkers	food web structure/biomarkers	food web structure/biomarkers	food web structure/biomarkers	food web structure/biomarkers	food web structure/biomarkers	Food web structure/biomarkers	Food web structure/biomarkers	Food web structure/biomarkers
	Response variable	prey taxa in faecal sample,prey size	food availability index,prey items per faecal sample	Savage's index	acetylcholinesterase,α-carboxylesterase,β-carboxylesterase	acetylcholinesterase,α-carboxylesterase,β-carboxylesterase	food availability index	feeding guild score	N isotopic niche width,C isotopic niche width,C isotopic composition,N isotopic composition	functional groups	functional groups	functional groups
	Resp. var. unit	n, mm	n	0	mmol/mg protein,µg/mg protein,µg/mg protein	mmol/mg protein,µg/mg protein,µg/mg protein	-	point	d15N,d13C	number of individuals	number of individuals	number of individuals
	Comparator	No treatment	No treatment	no treatment	Biomarker anlayses	Biomarker anlayses	No treatment	no treatment	no treatment	no treatment	no treatment	no treatment
	Data location	Table 2		Table 4	Figure 2	Figure 2	Text p. 545	Table 5	Table 2, Figure 5, Figure S3-S5	Figure 1d	Figure 1d	Figure 1d
External validity	Type of study	Control programme field study	Control programme field study	Control programme field study	Control programme field study	Control programme field study	Control programme field study	Control programme field study	Field mesocosm	Lab mesocosm	Lab mesocosm	Lab mesocosm
	Type of habitat	Built environment	Permanent wetland	River	Permanent wetland	Permanent wetland	Permanent wetland	Temporary flooded wetland	Constructed/Artificial	River	River	River
	Type of ecosystem	Terrestrial	Aquatic/Terrestrial	Aquatic/Terrestrial	Salt water	Salt water	Aquatic/Terrestrial	Freshwater	Freshwater	Freshwater	Freshwater	Freshwater
	Area (m2)			number below is an assumption	not reported	not reported	33000 ha	not reported	0.28
	Scale of studied areas (m2)	Not reported	Not reported	> 10 000	Not reported	Not reported	> 10 000	Not reported	< 1
	Water mean depth (m)	N/A	Not reported	unkown	not reported	not reported	not reported	not reported	0.25	0.225	0.225	0.225
	Commercial product	VectoBac 12AS	VectoBac 12AS	unknown	Vectobac 12AS	Vectobac 12AS	VectoBac 12AS	VectoBac® G	VectoBac®WG granules	VectoBac 12AS	VectoBac 12AS	VectoBac 12AS
	Strength (ITU/mg)	1200	1200	unknown			1200	200	3000	1200	1200	1200
	Application rate (109 ITU/ha)	3	3	unclear	1.28	1.28	3	2-2,4	2.88	unclear	unclear	unclear
	Application rate (other unit)	2.5	2.5				2.5	10-12	34.8	12	120	1200
	other unit	l/ha	l/ha				l/ha	kg/ha	mg/0,28 m2	µg/l	µg/l	µg/l
	Environmental concentration	Not reported	Not reported		not reported	not reported
	unit
	Frequency of applications per year (range)	29-46	29-41	unclear	14	14	30-50	1	1	1	1	1
	Averge frequency	37	37	unclear	14	14	40	1	1	1	1	1
	Target species group	Mosquito	Mosquito	Mosquito	Mosquito	Mosquito	Mosquito	Mosquito	Mosquito	Mosquito	Black fly	Black fly
	Target species	Unspec. Mosquitoes	Aedes mosquitoes	not determined	not specified	not specified	Ochlerotatus caspius and Oc. Detritus	Culicidae	Culex pipiens	nr	nr	nr
	Mosquito mortality (%)			not assessed	Not reported	Not reported	nr	close to 100%	45% reduction of emergence	Not reported	Not reported	Not reported
	Mosquito mortality class	Not reported	Not reported	Not reported	Not reported	Not reported	Not reported	>90 %	<60 %	Not reported	Not reported	Not reported
	Comment on external validity	Mortality of target mosquitoes is not reported but mosquito nuisance is expected to be reduced by 90%.						different types of application unclear when which was used
Study design	Experimental design	BACI	CI	CI	CI	CI	CI	BACI	CI	CI	CI	CI
	Number of spatial replicates	3	2	3	3	3	5-10	3	8	3	3	3
	Number of sampling points per replicate	10	1	over three years					not reported
	Type of replicate	True	True	True	Pseudo	Pseudo	True	True	True	True	True	True
Sampling strategy	Start of treatment	2006	2006	1980	1998	1998	2007		May 10 2015
	End of treatment	2009	2009		2000	2000	2015
	Years of treatment	4	4	9	2	2	9	15	1	1	1	1
	Start of study	2006	2007	1989			2007	2013	May 08 2015
	End of study	2009	2009	1991			2015	2016	July 12 2015
	Years of study	4	3	3	1	1	9	4	1	1	1	1
	Study length each year (range, days)1)	early June-early jJuly	unclear	90	3	3	unclear	5-6	50	7	7	7
	Study length each year (days)	30	unclear	90	3	3	unclear	5.5	50	7	7	7
	Sampling frequency before 1st treatment	1	0	not covered	0	0	0	1	1
	Sampling frequency after 1st treatment	9	1	multiple times	2	2	9	1	5	1	1	1
	Comment on sampling strategy			Exact start of treatment in studied areas is a bit unclear, but control programme in the wider area started in 1980.	assessment after each application of Bti	assessment after each application of Bti
Statistical evaluation	Statistical test		Nested-ANOVA	Bray-Curtis similarity with square-root transformed data, ANOSIM	ANOVA	ANOVA	Nested ANOVA	LMM	PERMANOVA, GLMM
Selection bias	Group matching	Independent groups	Independent groups	Independent groups	Pseudo-replicated	Pseudo-replicated	Independent groups	Independent groups	Independent groups	Independent groups	Independent groups	Independent groups
	Randomisation of treatment allocation	No	No	No	Unclear	Unclear	No	Unclear	Yes	Unclear	Unclear	Unclear
	Risk of Selection bias	Unclear	Probably low	High	Probably high	Probably high	Moderate	Unclear	Low	Probably low*	Probably low*	Probably low*
	Comment on risk of Selection bias	Site choice could not be randomised, but no map or other info provided to allow bias assessment	No map so hard to assess risk of selection bias wrt. Distribution of replicates treated v untreated in space.	only 2 "control" sites which are very different (located at both extremes of the gradient including treated sites) making the detection of signficant impact impossible. Also various sites and periods of sample excluded from analysis for obscur reasons.	As far as I can tell, although there were two wetlands, the tests are done using individual worms as replicates, so hence psuedoreplicated. But it is not clear. No info on randomisaiton	As far as I can tell, although there were two wetlands, the tests are done using individual worms as replicates, so hence psuedoreplicated. But it is not clear. No info on randomisaiton	As with all studies from this syste, the treated sites are closer to the sea (could relate to flooding frequency and extent, salinity etc). Previous papers they tried to address this statistically, here not clearly dealt with, relying more on stability of diffs in time (which could reflect a spatial confound)	The exact location of C and I sites varied among years, so could not be chosen on a purely random basis. Not clear how control sites are situated relative to previous control attempts		Although no statement regarding random allocation of treatments but indepejnent channels should reduce biases. Used mesocosm as unit in all tests which is correct	Although no statement regarding random allocation of treatments but indepejnent channels should reduce biases. Used mesocosm as unit in all tests which is correct	Although no statement regarding random allocation of treatments but indepejnent channels should reduce biases. Used mesocosm as unit in all tests which is correct
Performance bias	Reported or suspected confounding factor	Unclear	Unclear	Likely	Likely	Likely	Likely	Unlikely	Unlikely	Unlikely	Unlikely	Unlikely
	Reported or suspected confounding time-related trend	Unclear	Unlikely	Likely	Unlikely	Unlikely	Unclear	Unclear	Unlikely	Unlikely	Unlikely	Unlikely
	Reported or suspected contamination of study groups	Unlikely	Unclear	Likely	Unclear	Unclear	Unclear	Unclear	Unlikely	Unlikely	Unlikely	Unlikely
	Risk of Performance bias	Unclear	Unclear	High	Probably high	Probably high	Moderate	Unclear	Probably low*	Low	Low	Low
	Comment on risk of Performance bias	Unclear if any confounding factors associated with spatial arrangment of sites	No map so unclear if any potential spatial gradients associated with distribution of treated v untreated wetlands. With a low number of treated replicates there is a risk that they are a priori more similar to one another than the 10 untreated reps	Very few mosquitoes at control sites (for which the general insect abundance is unknown), inference to predator food but sampling not timely to predator foraging, no information on where and when samples of chick diet are collected relative to insect car trapping.	No information given on criteria for choosing control and reference areas. No information given on attempts to avoid cross contamination, if any.	No information given on criteria for choosing control and reference areas. No information given on attempts to avoid cross contamination, if any.	As with all studies from this syste, the treated sites are closer to the sea (could relate to flooding frequency and extent, salinity etc). The years of data allow assessment of stability of differences over time, but undermined a bit by differences in how many samples available. The convergence of the not treated sites with references in food availability gives an extra dimension	The exact location of C and I sites varied among years, so could not be chosen on a purely random basis. Not clear how control sites are situated relative to previous Bti treatments. No clear statement that control sites were never treated, in a region where treatement using different methods has been ongoing for years	Extra newsts added after some days to account for survivorship - unclear (unlikely?) if this affected trajectories differently
Detection bias	Differences in sampling or measuring methods between study groups	No	No	Unclear	No	No	No	No	No	No	No	No
	Differences in sampling timing	No	Unclear	Unclear	No	No	No	No	No	No	No	No
	Differences in sampling efficiency	No	No	Unclear	No	No	No	Unclear	No	No	No	No
	Risk of Detection bias	Low	Unclear	Probably high	Low	Low	Low	Probably low	Low	Low	Low	Low
	Comment on risk of Detection bias		Clarify timing: ampling done within a small time span on each occasion (c- 3 weeks?) Mid May-early June, no information given on exact sampling dates for untreated v treated wetands, would be good to have confirmed e.g. that treated were not sampled on the last few days only	High effect of season, temperature and time of day (Table 3) not accounted for in analyses. I suspect that nestling diet is measured at treated sites but no information provided (!)				Time of year of sampling ranged from April to June over all years, meaning that the repeated measures component of the design is confounded with sample time. Multihabitat sampling could vary in efficiency according to level of inundation, development of vegetation, etc. Altogether means a lot of sources of uncontrolled variaiton in the study
General comment
Risk of bias	Risk of bias	Unclear	Unclear	High	Probably high	Probably high	Moderate	Unclear	Probably low	Probably low	Probably low	Probably low
Geographical data	Continent	Europe	Europe	Europe	Europe	Europe	Europe	Europe	Europe	Europe	Europe	Europe
	Biome			temperate	temperate	temperate	mediterranian	temperate
	Country / State	France	France	Germany	France	France	France	Austria	Germany	Portugal	Portugal	Portugal
	Location	Camargue	Camargue	Upper Rhine Valley	Morbihan, Locoal-Mendon site 1	Morbihan, Locoal-Mendon site 2	Carmague	Dyje and Morava floodplains	Landau Mesocosm Facility 4	Sao Miguel do Mato	Sao Miguel do Mato	Sao Miguel do Mato
	Latitude								not specifiied but can be obtained
	Longitude								not specifiied but can be obtained
Funding body	Organisation name	Parc Natural Régional de Camargue	Parc Natural Régional de Camargue	KAPS?!	Conseil Ge´ne´ ral du Morbihan (France)	Conseil Ge´ne´ ral du Morbihan (France)	ParcNaturalR´egional de Camargue (PNRC)	Regionalverband March-Thaya-Auen and the Verein BBiologische Gelsenregulierung entlang Thaya und March^.	German Federal Environmental Foundation	CESAM (UIDP/50017/2020þUIDB/50017/2020), withfinancial support from FCT/MEC through national funds. The authors also thank FCT and POPH/FSE (Programa Operacional Potencial Humano/Fundo Social Europeu) for the research contract under the program “Investigador FCT” of Joaeo L.T. Pestana (IF/01420/2015) and Isabel Lopes (IF/00475/2013). Maria D. Bordalo is funded by national funds (OE), through FCT …	CESAM (UIDP/50017/2020þUIDB/50017/2020), withfinancial support from FCT/MEC through national funds. The authors also thank FCT and POPH/FSE (Programa Operacional Potencial Humano/Fundo Social Europeu) for the research contract under the program “Investigador FCT” of Joaeo L.T. Pestana (IF/01420/2015) and Isabel Lopes (IF/00475/2013). Maria D. Bordalo is funded by national funds (OE), through FCT …	CESAM (UIDP/50017/2020þUIDB/50017/2020), withfinancial support from FCT/MEC through national funds. The authors also thank FCT and POPH/FSE (Programa Operacional Potencial Humano/Fundo Social Europeu) for the research contract under the program “Investigador FCT” of Joaeo L.T. Pestana (IF/01420/2015) and Isabel Lopes (IF/00475/2013). Maria D. Bordalo is funded by national funds (OE), through FCT …
Study results	Temporal coverage	single integrated timepoint	single integrated timepoint	single integrated timepoint	multiple discrete timepoints	multiple discrete timepoints	single integrated timepoint	single integrated timepoint	single discrete timepoint	single discrete timepoint	single discrete timepoint	single discrete timepoint
	Used in MA?	No (meta-analysis not feasible)	No (meta-analysis not feasible)	No (meta-analysis not feasible)	No (meta-analysis not feasible)	No (meta-analysis not feasible)	No (meta-analysis not feasible)	No (meta-analysis not feasible)	No (meta-analysis not feasible)	No (meta-analysis not feasible)	No (meta-analysis not feasible)	No (meta-analysis not feasible)
	MA comment			No comparison between tretaed areas and control areas						same control for all treatments	same control for all treatments	same control for all treatments
Reference		Poulin, B., Lefebvre, G., Paz, L., 2010. Red flag for green spray: adverse trophic effects of Bti on breeding birds. Journal of Applied Ecology, 47(4): 884-889.	Poulin, B., 2012. Indirect effects of bioinsecticides on the nontarget fauna: The Camargue experiment calls for future research. Acta Oecologica-International Journal of Ecology, 44: 28-32.	Timmermann, U., Becker, N., 2017. Impact of routine Bacillus thuringiensis israelensis (Bti) treatment on the availability of flying insects as prey for aerial feeding predators. Bulletin of Entomological Research, 107(6): 705-714.	Fourcy, D., Jumel, A., Heydorff, M., Lagadic, L., 2002. Esterases as biomarkers in Nereis (Hediste) diversicolor exposed to temephos and Bacillus thuringiensis var. israelensis used for mosquito control in coastal wetlands of Morbihan (Brittany, France). Marine Environmental Research, 54(3-5): 755-759.	Fourcy, D., Jumel, A., Heydorff, M., Lagadic, L., 2002. Esterases as biomarkers in Nereis (Hediste) diversicolor exposed to temephos and Bacillus thuringiensis var. israelensis used for mosquito control in coastal wetlands of Morbihan (Brittany, France). Marine Environmental Research, 54(3-5): 755-759.	Poulin, B., Lefebvre, G., 2018. Perturbation and delayed recovery of the reed invertebrate assemblage in Camargue marshes sprayed with Bacillus thuringiensis israelensis. Insect Science, 25(4): 542-548.	Wolfram, G., Wenzl, P., Jerrentrup, H., 2018. A multi-year study following BACI design reveals no short-term impact of Bti on chironomids (Diptera) in a floodplain in Eastern Austria. Environmental Monitoring and Assessment, 190(12).	Allgeier, S., Friedrich, A., Brühl, C.A., 2019a. Mosquito control based on Bacillus thuringiensis israelensis (Bti) interrupts artificial wetland food chains. Science of the Total Environment, 686: 1173-1184.	Bordalo Maria, D. et al., 2021. Responses of benthic macroinvertebrate communities to a Bti-based insecticide in artificial microcosm streams. Environmental Pollution, 282.	Bordalo Maria, D. et al., 2021. Responses of benthic macroinvertebrate communities to a Bti-based insecticide in artificial microcosm streams. Environmental Pollution, 282.	Bordalo Maria, D. et al., 2021. Responses of benthic macroinvertebrate communities to a Bti-based insecticide in artificial microcosm streams. Environmental Pollution, 282.
	1) days after first treatment

## Sheet: Changed ecosystem processes
Changed ecosystem processes	Article ID_study #	71696961_13	71696961_14	71696961_15
	Short title	Bordalo (2021)	Bordalo (2021)	Bordalo (2021)
	Title	Responses of benthic macroinvertebrate communities to a Bti-based insecticide in artificial microcosm streams	Responses of benthic macroinvertebrate communities to a Bti-based insecticide in artificial microcosm streams	Responses of benthic macroinvertebrate communities to a Bti-based insecticide in artificial microcosm streams
Basic information	Study name	artificial microcosm streams low	artificial microcosm streams med	artificial microcosm streams high
	Studied organism(s)	na	na	na
	Response category	changed ecosystem processes	changed ecosystem processes	changed ecosystem processes
	Response variable	leaf decomposition rate	leaf decomposition rate	leaf decomposition rate
	Resp. var. unit	g/day	g/day	g/day
	Comparator	no treatment	no treatment	no treatment
	Data location	Figure 2a	Figure 2a	Figure 2a
External validity	Type of study	Lab mesocosm	Lab mesocosm	Lab mesocosm
	Type of habitat	River	River	River
	Type of ecosystem	Freshwater	Freshwater	Freshwater
	Area (m2)
	Scale of studied areas (m2)
	Water mean depth (m)	0.225	0.225	0.225
	Commercial product	VectoBac 12AS	VectoBac 12AS	VectoBac 12AS
	Strength (ITU/mg)	1200	1200	1200
	Application rate (109 ITU/ha)	unclear	unclear	unclear
	Application rate (other unit)	12	120	1200
	other unit	µg/l	µg/l	µg/l
	Environmental concentration
	unit
	Frequency of applications per year (range)	1	1	1
	Averge frequency	1	1	1
	Target species group	Mosquito	Black fly	Black fly
	Target species	nr	nr	nr
	Mosquito mortality (%)	Not reported	Not reported	Not reported
	Mosquito mortality class	Not reported	Not reported	Not reported
	Comment on external validity
Study design	Experimental design	CI	CI	CI
	Number of spatial replicates	3	3	3
	Number of sampling points per replicate
	Type of replicate	True	True	True
Sampling strategy	Start of treatment
	End of treatment
	Years of treatment	1	1	1
	Start of study
	End of study
	Years of study	1	1	1
	Study length each year (range, days)1)	7	7	7
	Study length each year (days)	7	7	7
	Sampling frequency before 1st treatment
	Sampling frequency after 1st treatment	1	1	1
	Comment on sampling strategy
Statistical evaluation	Statistical test
Selection bias	Group matching	Independent groups	Independent groups	Independent groups
	Randomisation of treatment allocation	Unclear	Unclear	Unclear
	Risk of Selection bias	Probably low*	Probably low*	Probably low*
	Comment on risk of Selection bias	Although no statement regarding random allocation of treatments but indepejnent channels should reduce biases. Used mesocosm as unit in all tests which is correct	Although no statement regarding random allocation of treatments but indepejnent channels should reduce biases. Used mesocosm as unit in all tests which is correct	Although no statement regarding random allocation of treatments but indepejnent channels should reduce biases. Used mesocosm as unit in all tests which is correct
Performance bias	Reported or suspected confounding factor	Unlikely	Unlikely	Unlikely
	Reported or suspected confounding time-related trend	Unlikely	Unlikely	Unlikely
	Reported or suspected contamination of study groups	Unlikely	Unlikely	Unlikely
	Risk of Performance bias	Low	Low	Low
	Comment on risk of Performance bias
Detection bias	Differences in sampling or measuring methods between study groups	No	No	No
	Differences in sampling timing	No	No	No
	Differences in sampling efficiency	No	No	No
	Risk of Detection bias	Low	Low	Low
	Comment on risk of Detection bias
General comment
Risk of bias	Risk of bias	Probably low	Probably low	Probably low
Geographical data	Continent	Europe	Europe	Europe
	Biome
	Country / State	Portugal	Portugal	Portugal
	Location	Sao Pedro de Alva	Sao Pedro de Alva	Sao Pedro de Alva
	Latitude
	Longitude
Funding body	Organisation name	CESAM (UIDP/50017/2020þUIDB/50017/2020), withfinancial support from FCT/MEC through national funds. The authors also thank FCT and POPH/FSE (Programa Operacional Potencial Humano/Fundo Social Europeu) for the research contract under the program “Investigador FCT” of Joaeo L.T. Pestana (IF/01420/2015) and Isabel Lopes (IF/00475/2013). Maria D. Bordalo is funded by national funds (OE), through FCT …	CESAM (UIDP/50017/2020þUIDB/50017/2020), withfinancial support from FCT/MEC through national funds. The authors also thank FCT and POPH/FSE (Programa Operacional Potencial Humano/Fundo Social Europeu) for the research contract under the program “Investigador FCT” of Joaeo L.T. Pestana (IF/01420/2015) and Isabel Lopes (IF/00475/2013). Maria D. Bordalo is funded by national funds (OE), through FCT …	CESAM (UIDP/50017/2020þUIDB/50017/2020), withfinancial support from FCT/MEC through national funds. The authors also thank FCT and POPH/FSE (Programa Operacional Potencial Humano/Fundo Social Europeu) for the research contract under the program “Investigador FCT” of Joaeo L.T. Pestana (IF/01420/2015) and Isabel Lopes (IF/00475/2013). Maria D. Bordalo is funded by national funds (OE), through FCT …
Study results	Temporal coverage	single discrete timepoint	single discrete timepoint	single discrete timepoint
	Used in MA?	No (meta-analysis not feasible)	No (meta-analysis not feasible)	No (meta-analysis not feasible)
	MA comment	same control for all treatments	same control for all treatments	same control for all treatments
Reference		Bordalo Maria, D. et al., 2021. Responses of benthic macroinvertebrate communities to a Bti-based insecticide in artificial microcosm streams. Environmental Pollution, 282.	Bordalo Maria, D. et al., 2021. Responses of benthic macroinvertebrate communities to a Bti-based insecticide in artificial microcosm streams. Environmental Pollution, 282.	Bordalo Maria, D. et al., 2021. Responses of benthic macroinvertebrate communities to a Bti-based insecticide in artificial microcosm streams. Environmental Pollution, 282.
	1) days after first treatment

## Sheet: Environmental data
Environmental data	Article ID_study #	41238040_2	41238455_1	41238455_2	41238460_1	41238286_1	41238286_2	41238286_3	41238286_4	41238286_5	41238286_6	41239538_1	41239538_2	41239538_3	41239538_4	41240715_3	41240715_4	41238085_3	41238085_6	41238459_4	41238459_8	41238462_1	41238462_2	41239310_4	71696961_10	71696961_11	71696961_12
	Short title	Brown (1999)	Duchet (2010)	Duchet (2010)	Duchet (2018)	Cyrino (2014)	Cyrino (2014)	Cyrino (2014)	Cyrino (2014)	Cyrino (2014)	Cyrino (2014)	Maletz (2015)	Maletz (2015)	Maletz (2015)	Maletz (2015)	Su (1999)	Su (1999)	Caquet (2011)	Caquet (2011)	Duchet (2008)	Duchet (2008)	Duguma (2015)	Duguma (2015)	Lagadic (2014)	Bordalo (2021)	Bordalo (2021)	Bordalo (2021)
	Title	Laboratory and field evaluation of the efficacy of four insecticides for Aedes vigilax (Diptera : Culicidae) and toxicity to the nontarget shrimp Leander tenuicornis (Decapoda : Palaemonidae)	Influence of environmental factors on the response of a natural population of Daphnia magna (Crustacea: Cladocera) to spinosad and Bacillus thuringiensis israelensis in Mediterranean coastal wetlands	Influence of environmental factors on the response of a natural population of Daphnia magna (Crustacea: Cladocera) to spinosad and Bacillus thuringiensis israelensis in Mediterranean coastal wetlands	Pesticide-mediated trophic cascade and an ecological trap for mosquitoes	Control of Culex quinquefasciatus and Cx. saltanensis (Diptera: Culicidae) with Bacillus thuringiensis israelensis in wastewater treatment lagoons	Control of Culex quinquefasciatus and Cx. saltanensis (Diptera: Culicidae) with Bacillus thuringiensis israelensis in wastewater treatment lagoons	Control of Culex quinquefasciatus and Cx. saltanensis (Diptera: Culicidae) with Bacillus thuringiensis israelensis in wastewater treatment lagoons	Control of Culex quinquefasciatus and Cx. saltanensis (Diptera: Culicidae) with Bacillus thuringiensis israelensis in wastewater treatment lagoons	Control of Culex quinquefasciatus and Cx. saltanensis (Diptera: Culicidae) with Bacillus thuringiensis israelensis in wastewater treatment lagoons	Control of Culex quinquefasciatus and Cx. saltanensis (Diptera: Culicidae) with Bacillus thuringiensis israelensis in wastewater treatment lagoons	Investigation of potential endocrine disrupting effects of mosquito larvicidal Bacillus thuringiensis israelensis (Bti) formulations	Investigation of potential endocrine disrupting effects of mosquito larvicidal Bacillus thuringiensis israelensis (Bti) formulations	Investigation of potential endocrine disrupting effects of mosquito larvicidal Bacillus thuringiensis israelensis (Bti) formulations	Investigation of potential endocrine disrupting effects of mosquito larvicidal Bacillus thuringiensis israelensis (Bti) formulations	Microbial agents Bacillus thuringiensis ssp israelensis and Bacillus sphaericus suppress eutrophication, enhance water quality, and control mosquitoes in microcosms	Microbial agents Bacillus thuringiensis ssp israelensis and Bacillus sphaericus suppress eutrophication, enhance water quality, and control mosquitoes in microcosms	Effects of repeated field applications of two formulations of Bacillus thuringiensis var. israelensis on non-target saltmarsh invertebrates in Atlantic coastal wetlands	Effects of repeated field applications of two formulations of Bacillus thuringiensis var. israelensis on non-target saltmarsh invertebrates in Atlantic coastal wetlands	Effects of spinosad and Bacillus thuringiensis israelensis on a natural population of Daphnia pulex in field microcosms	Effects of spinosad and Bacillus thuringiensis israelensis on a natural population of Daphnia pulex in field microcosms	Microbial communities and nutrient dynamics in experimental microcosms are altered after the application of a high dose of Bti	Microbial communities and nutrient dynamics in experimental microcosms are altered after the application of a high dose of Bti	Bti sprays do not adversely affect non-target aquatic invertebrates in French Atlantic coastal wetlands	Responses of benthic macroinvertebrate communities to a Bti-based insecticide in artificial microcosm streams	Responses of benthic macroinvertebrate communities to a Bti-based insecticide in artificial microcosm streams	Responses of benthic macroinvertebrate communities to a Bti-based insecticide in artificial microcosm streams
Basic information	Study name	Field Bioassay	0,8 l/ha	2,5 l/ha	Hai-Bar	Teknar 1l/ha	Teknar 2l/ha	Aquabac 1l/ha	Aquabac 2l/ha	Vectobac 1l/ha	Vectobac 2l/ha	TP (field)	WDG (field)	TP (pond)	TP (groundwater)	Test 1	Test 3	VectoBac 12AS	VectoBac WG	0.16	0.50	low	high	Locoal-Mendon	artificial microcosm streams low	artificial microcosm streams med	artificial microcosm streams high
	Studied organism(s)	N/A	N/A	N/A	N/A	Bti Products	Bti Products	Bti Products	Bti Products	Bti Products	Bti Products	na	na	na	na	na	na	Invertebrates	Invertebrates	na	na	na	na		na	na	na
	Response category	environmental data	environmental data	environmental data	environmental data	environmental data	environmental data	environmental data	environmental data	environmental data	environmental data	environmental data	environmental data	environmental data	environmental data	environmental data	environmental data	environmental data	environmental data	environmental data	environmental data	environmental data	environmental data	environmental data	environmental data	environmental data	environmental data
	Response variable	pH,turbidity,DO,temp,salinity	pH,DO,chlorophyll a,suspended matter	pH,DO,chlorophyll a,suspended matter	pH,conductivity,temp,chlorophyll a	pH,conductivity,DO,DO	pH,conductivity,DO,DO	pH,conductivity,DO,DO	pH,conductivity,DO,DO	pH,conductivity,DO,DO	pH,conductivity,DO,DO	estradiol equivalents	estradiol equivalents	estradiol equivalents	estradiol equivalents	DO,optical density	DO,optical density	pH,DO,SS,chlorophyll a	pH,DO,SS,chlorophyll a	chlorophyll a,DO,pH,Suspended matter	chlorophyll a,DO,pH,Suspended matter	chlorophyll a,particles,TN,TP,pH,DO,sulfate,COD	chlorophyll a,particles,TN,TP,pH,DO,sulfate,COD	DO,pH	chlorophyll a	chlorophyll a	chlorophyll a
	Resp. var. unit	no unit,NTU,mg/l,°C,g/l	no unit,mg/l,µg/l,mg/l	no unit,mg/l,µg/l,mg/l	no unit,mS/m,C,µg/l	no unit,µS,mg/l,%	no unit,µS,mg/l,%	no unit,µS,mg/l,%	no unit,µS,mg/l,%	no unit,µS,mg/l,%	no unit,µS,mg/l,%	ng/l	ng/l	ng/l	ng/l	ppm,no unit	ppm,no unit	no unit,mg/l,mg/l,µg/l	no unit,mg/l,mg/l,µg/l	µg/l,mg/l,no unit,mg/l	µg/l,mg/l,no unit,mg/l	µg/l,number/ml,mg/l,mg/l,no unit,mg/l,mg/l,mg/l	µg/l,number/ml,mg/l,mg/l,no unit,mg/l,mg/l,mg/l	%,no unit	mg/cm2	mg/cm2	mg/cm2
	Comparator	No treatment	No treatment	No treatment	No treatment	Before treatment	Before treatment	Before treatment	Before treatment	Before treatment	Before treatment	No treatment	No treatment	No control	No treatment	no treatment	no treatment	No treatment	No treatment	No treatment	No treatment	no treatment	no treatment	no treatment	no treatment	no treatment	no treatment
	Data location	Table 3	Table 1	Table 1	Table 1, Figure 2	Tabl1 1	Table 1	Table 3	Table 3	Table 2	Table 2	Figure 7	Figure 7	Figure 8	Figure 8	Figure 3	Figure 3	Table 1	Table 1	Table 1	Table 1	Figure 1-3, Figure S4-S5	Figure 1-3, Figure S4-S6	Table S2	Figure 2b	Figure 2b	Figure 2b
External validity	Type of study	Field mesocosm	Field mesocosm	Field mesocosm	Field mesocosm	Experimental field study	Experimental field study	Experimental field study	Experimental field study	Experimental field study	Experimental field study	Experimental field study	Experimental field study	Experimental field study	Experimental field study	Lab mesocosm	Lab mesocosm	Control programme field study	Control programme field study	Field mesocosm	Field mesocosm	Lab mesocosm	Lab mesocosm	Control programme field study	Lab mesocosm	Lab mesocosm	Lab mesocosm
	Type of habitat	Temporary oligohaline pool	Temporary oligohaline pool	Temporary oligohaline pool	Pond	Constructed/Artificial	Constructed/Artificial	Constructed/Artificial	Constructed/Artificial	Constructed/Artificial	Constructed/Artificial	Other	Other	Pond	Other	Built environment	Built environment	Temporary oligohaline pool	Temporary oligohaline pool	Temporary oligohaline pool	Temporary oligohaline pool	Pond	Pond	Permanent wetland	River	River	River
	Type of ecosystem	Brackish	Brackish	Brackish	Freshwater	Freshwater	Freshwater	Freshwater	Freshwater	Freshwater	Freshwater	Freshwater	Freshwater	Freshwater	Freshwater	Freshwater	Freshwater	Brackish	Brackish	Brackish	Brackish	Freshwater	Freshwater	Brackish	Freshwater	Freshwater	Freshwater
	Area (m2)	4	0.25	0.25	0.2	736	736	1419 (Jataizinho, Paraná)	1419 (Jataizinho, Paraná)	736	1419 (Jataizinho, Paraná)			5.6	36.4	1	1	10-30	10-30	0.25	0.25	1	1	50000
	Scale of studied areas (m2)	1-10	< 1	< 1	< 1	101-1 000	101-1 000	1 001-10 000	1 001-10 000	101-1 000	1 001-10 000	Not reported	Not reported	1-10	11-100	1-10	1-10	11-100	11-100	< 1	< 1	1-10	1-10	> 10 000
	Water mean depth (m)	0.15	0.5	0.5	0.15	NA	NA	NA	NA	NA	NA	Not reported	Not reported	0.4		0.3	0.3	0.0985	0.082	0.3	0.3	0.3	0.3	0,03-0,33	0.225	0.225	0.225
	Commercial product	VectBac 12AS	VectBac 12AS	VectBac 12AS	Lossquito	teknar® 3,000 AAu/mg	teknar® 3,000 AAu/mg	Aquabac® Xt 1,200 uti/mg	Aquabac® Xt 1,200 uti/mg	Vectobac AS	Vectobac AS	VectoBac® TP	VectoBac® WDG	VectoBac® TP	VectoBac® TP	VectoBac G	Bti water dispersible granules	VectoBac 12AS	VectoBac WG	VectoBac 12AS	VectoBac 12AS	VectoBac G	VectoBac G	VectoBac" WG	VectoBac 12AS	VectoBac 12AS	VectoBac 12AS
	Strength (ITU/mg)	1200	1200	1200	1200							5000/ml	3000/mL	diversit intensities	diversit intensities	200	350	1200	3000	1200	1200	200	200	3000	1200	1200	1200
	Application rate (109 ITU/ha)	1.279	0.96	3	32.4	unclear	unclear	unclear	unclear	unclear	unclear	unclear	unclear	unclear	unclear	9.62	0.21	0.6	1.2	0.1536	1.5	0.12	9.62	0.85	unclear	unclear	unclear
	Application rate (other unit)	N/A	0.8	2.5		1	2	1	2	1	2					48.1	0.6	0.5	0.4	0.8	2.5	0.6	48.1	220-300	12	120	1200
	other unit	N/A	l/ha	l/ha		l/ha	l/ha	l/ha	l/ha	l/ha	l/ha					kg/ha	kg/ha	l/ha	kg/ha	l/ha	l/ha	kg/ha	kg/ha	g/ha	µg/l	µg/l	µg/l
	Environmental concentration		0.16	0.5	18															0.16	0.5	not reported	not reported	not reported
	unit		µl/l	µl/l	µl/l															µl/l	µl/l	not reported	not reported	not reported
	Frequency of applications per year (range)	1	1	1	2	3	3	3	3	3	3	1	1	1	1	1	1	5-8	5-8	1	1	1	1	4-10	1	1	1
	Averge frequency	1	1	1	2	3	3	3	3	3	3	1	1	1	1	1	1	6.2	6.2	1	1	1	1	6.7	1	1	1
	Target species group	Mosquito	Mosquito	Mosquito	Mosquito	Mosquito	Mosquito	Mosquito	Mosquito	Mosquito	Mosquito	Mosquito	Mosquito	Mosquito	Mosquito	Mosquito	Mosquito	Mosquito	Mosquito	Mosquito	Mosquito	Mosquito	Mosquito	Mosquito	Mosquito	Black fly	Black fly
	Target species	Aedes vigilax	Unspecified mosquitoes	Unspecified mosquitoes	Unspecified mosquitos	Culez quinquefasciatus & Culex saltanensis	Culez quinquefasciatus & Culex saltanensis	Culez quinquefasciatus & Culex saltanensis	Culez quinquefasciatus & Culex saltanensis	Culez quinquefasciatus & Culex saltanensis	Culez quinquefasciatus & Culex saltanensis	unknown	unknown	unknown	unknown	Culex	Culex	Ochlerotatus (Aedes) caspius and Ochlerotatus (Aedes)	Ochlerotatus (Aedes) caspius and Ochlerotatus (Aedes)	Culex sp.	Culex sp.	Culex	Culex	not reported	nr	nr	nr
	Mosquito mortality (%)	100	nr	nr	Not reported but significant	70	85	76	97	85	99	not covered	not covered	not covered	not covered			nr	nr	100	0	mortality depended on the instar stage	mortality depended on the instar stage	not reported	Not reported	Not reported	Not reported
	Mosquito mortality class	>90 %	Not reported	Not reported	Not reported	60-79 %	80-90 %	60-79 %	>90 %	80-90 %	>90 %	Not reported	Not reported	Not reported	Not reported	>90 %	>90 %	Not reported	Not reported	>90 %	<60 %	60-79 %	60-79 %	not reported	Not reported	Not reported	Not reported
	Comment on external validity															unclear whetehr field or lab based	unclear whetehr field or lab based			Very low abundance of Culex in control. Efficiency of mosquito control difficult to evaluate.	Very low abundance of Culex in control. Efficiency of mosquito control difficult to evaluate.	the effect on Culex was limited or relatively unclear	the effect on Culex was limited or relatively unclear
Study design	Experimental design	CI	BACI	BACI	CI	BA	BA	BA	BA	BA	BA	CI	CI	CI	BA	BACI	BACI	CI	CI	CI	CI	BACI	BACI	CI	CI	CI	CI
	Number of spatial replicates	3	5	5	6	3	3	3	3	3	3	1	1	1	1	5	5	5	5	5	5	4	4	1	3	3	3
	Number of sampling points per replicate	1	20	20	1	one lagoon	one lagoon	one lagoon	one lagoon	one lagoon	one lagoon	3	3	3	3	3	3	1	1	1	1	1-3 depending on the variable	1-3 depending on the variable	5
	Type of replicate	True	True	True		Pseudo	Pseudo	Pseudo	Pseudo	Pseudo	Pseudo	Pseudo	Pseudo	Pseudo	Pseudo	True	True	True	True	True	True	True	True	True	True	True	True
Sampling strategy	Start of treatment	nr	nr	nr	41387	2004-03-31	38105	38077	38105	38056	38252	nr	nr	nr	nr	35619	35699	1998	1998	38867	38867	41184	41184	April 2006
	End of treatment	nr	nr	nr	41430	38077	38105	38077	38105	38056	38252	nr	nr	nr	nr			39295	39295	38867	38867	41184	41184	2012
	Years of treatment	1	1	1	1	1	1	1	1	1	1	1	1	1	1	1	1	10	10	1	1	1	1	7	1	1	1
	Start of study	nr	nr	nr	41386	38077	38105	38077	38105	38077	38077	nr	nr	nr	nr	35612	35692	38777	38777	38867	38867	41180	41180	02-2006
	End of study	nr	nr	nr	41493	38098	38126	38098	38126	38098	38098	nr	nr	nr	nr	35639	35715	39326	39326	38888	38888	41229	41229	10-2012
	Years of study	1	1	1	1	1	1	1	1	1	1	1	1	1	1	1	1	2	2	1	1	1	1	7	1	1	1
	Study length each year (range, days)1)	1	21	21	107	21	21	21	21	21	21	1	1	1	1	28	25	202-210	202-210	21	21	44	44	February until November	7	7	7
	Study length each year (days)	1	21	21	107	1	1	1	1	1	1	1	1	1	1	21	17	206	206	21	21	44	44	300	7	7	7
	Sampling frequency before 1st treatment	0	1	1	1	1	1	1	1	1	1	1	1	none	1	1	1	1	1	1	1	1	1	0-1 each year
	Sampling frequency after 1st treatment	1	5	5	5	4	4	4	4	4	4	1	1	1	4	5	4	9	9	5	5	up to 5	up to 5	4-6	1	1	1
	Comment on sampling strategy
Statistical evaluation	Statistical test	Paired t-test / paired t-tests	Repeated measures ANOVA followed by one way ANOVA for each sample date - not unclear if they tested time x treatment interactions / two way RM-Anova, one-way ANOVA, Dunnet post-hoc test if normal. Otherwise Friedman's test for dynamic heterogeneity, Kruskal-Wallis for influence of larvicide on environ parameters. Negative binomial GLMs with Dunnet for effect of larvicide and environ on Daphnia po…	Repeated measures ANOVA followed by one way ANOVA for each sample date - not unclear if they tested time x treatment interactions	Repeated measures / RM ANOVA	ANOVA & Turkey post-hoc test, CV%						ANOVA or KW with post hoc tests, If 2 samples, unpaired t-test or Mann-Whitney Rank Sum test	ANOVA or KW with post hoc tests, If 2 samples, unpaired t-test or Mann-Whitney Rank Sum test	ANOVA or KW with post hoc tests, If 2 samples, unpaired t-test or Mann-Whitney Rank Sum test	ANOVA or KW with post hoc tests, If 2 samples, unpaired t-test or Mann-Whitney Rank Sum test	repeated-measure ANOVA	repeated-measure ANOVA	ANOVA / GLM	ANOVA	Repeated Measures ANOVA / one-way RM-ANOVA with Duncan post-hoc (abudance data log transformed) on overall study and each date. Kolmogorov-Smirnov two-sample test for comparing Daphnia size and general shape of distributions	Repeated Measures ANOVA / one-way RM-ANOVA with Duncan post-hoc (abudance data log transformed) on overall study and each date. Kolmogorov-Smirnov two-sample test for comparing Daphnia size and general shape of distributions	PCA for communities, RM ANOVA / depending on the group assessed	PCA for communities, RM ANOVA / depending on the group assessed	Repeated Measures
Selection bias	Group matching	Matched pairs	Independent groups	Independent groups	Independent groups	Pseudo-replicated	Pseudo-replicated	Pseudo-replicated	Pseudo-replicated	Pseudo-replicated	Pseudo-replicated	Independent groups	Independent groups	Independent groups	Independent groups	Independent groups	Independent groups	Pseudo-replicated	Pseudo-replicated	Independent groups	Independent groups	Independent groups	Independent groups	Pseudo-replicated	Independent groups	Independent groups	Independent groups
	Randomisation of treatment allocation	Unclear	Yes	Yes	Yes	No	No	No	No	No	No	Unclear	Unclear	Unclear	Unclear	Yes	Yes	No	No	Yes	Yes	Yes	Yes	No	Unclear	Unclear	Unclear
	Risk of Selection bias	Probably low	Probably low*	Probably low*	Low	Probably high	Probably high	Probably high	Probably high	Probably high	Probably high	Probably low	Probably low	Probably low	Probably low	Probably low	Probably low	High	High	Probably low*	Probably low*	Low	Low	Probably high	Probably low*	Probably low*	Probably low*
	Comment on risk of Selection bias	No explicit statement that ponds were allocated randomly, nor map or table of background information. But doses were adjusted to pond size and small study area might limit strong gradients	but relatively high variation in environ paratemers among samples at day 0 (Table 1) and overtime making iterpretation difficult															Five pools in three different treatment areas, pools really a subset of treatment areas / The "control area" is presumably producing consistently mosquito below a given threshold, otherwise it would have been included into this 12-year mosquito-control program. No randomisation of the treatments, only of the samplings (5 pools selected randomly once within each treatment blocks ). Temperature & s…	Five pools in three different treatment areas, pools really a subset of treatment areas / The "control area" is presumably producing consistently mosquito below a given threshold, otherwise it would have been included into this 12-year mosquito-control program. No randomisation of the treatments, only of the samplings (5 pools selected randomly once within each treatment blocks ). Temperature & s…	Very uneven replication for the different treatments, including only 5 for the controls	Very uneven replication for the different treatments, including only 5 for the controls			As far as I can tell - one control and one treated area, with multiple pools sampled in each. Statistical model accounts for this by nesting the pools within the treatment area, but still no true replication. Many years of data provides a form of replication - consistent changes in time or not	Although no statement regarding random allocation of treatments but indepejnent channels should reduce biases. Used mesocosm as unit in all tests which is correct	Although no statement regarding random allocation of treatments but indepejnent channels should reduce biases. Used mesocosm as unit in all tests which is correct	Although no statement regarding random allocation of treatments but indepejnent channels should reduce biases. Used mesocosm as unit in all tests which is correct
Performance bias	Reported or suspected confounding factor	Unlikely	Likely	Likely	Unlikely	Likely	Likely	Likely	Likely	Likely	Likely	Unlikely	Unlikely	Unlikely	Unlikely	Unlikely	Unlikely	Likely	Likely	Unclear	Unclear	Unclear	Unclear	Likely	Unlikely	Unlikely	Unlikely
	Reported or suspected confounding time-related trend	Unclear	Likely	Likely	Unlikely	Likely	Likely	Likely	Likely	Likely	Likely	Unlikely	Unlikely	Unlikely	Unlikely	Unlikely	Unlikely	Likely	Likely	Unlikely	Unlikely	Unlikely	Unlikely	Likely	Unlikely	Unlikely	Unlikely
	Reported or suspected contamination of study groups	Unlikely	Unlikely	Unlikely	Unlikely	Likely	Likely	Likely	Likely	Likely	Likely	Unlikely	Unlikely	Unlikely	Unlikely	Unlikely	Unlikely	Unlikely	Unlikely	Unlikely	Unlikely	Unlikely	Unlikely	Unclear	Unlikely	Unlikely	Unlikely
	Risk of Performance bias	Moderate*	Moderate	Moderate	Low	Probably high	Probably high	Probably high	Probably high	Probably high	Probably high	Probably low	Probably low	Probably low	Probably low	Moderate	Moderate	High*	High*	Probably low	Probably low	Probably low	Probably low	Probably high	Low	Low	Low
	Comment on risk of Performance bias	See Comments previous column - no treatment effect on environments indicates no environmnetal differences, unless the Bti balanced some pre -existing diffs. But the fact that other pesticides did cause environmental differences suggests that the lack of Bti-control diff is genuine and reflects background	Definite time related trends in e.g. water level, temp and salinity, but repeated measures analysis allows these to be identified and disentangled from treatment effects	Definite time related trends in e.g. water level, temp and salinity, but repeated measures analysis allows these to be identified and disentangled from treatment effects / high spatio-temporal variations	Clear time related trends in e.g. pH and conductivity, but the repeated measures design with clear time x treatment interaction should be able to deal with this							suggest moderate as only one of the categories is likley; i suggets likely as formualtions have been tested that could contian EDCs / EEQ linearly corr with Bti concertation suggesting low risk of performance and detection biais	suggest moderate as only one of the categories is likley; i suggets likely as formualtions have been tested that could contian EDCs / EEQ linearly corr with Bti concertation suggesting low risk of performance and detection biais	suggest moderate as only one of the categories is likley; i suggets likely as formualtions have been tested that could contian EDCs / EEQ linearly corr with Bti concertation suggesting low risk of performance and detection biais	suggest moderate as only one of the categories is likley; i suggets likely as formualtions have been tested that could contian EDCs / EEQ linearly corr with Bti concertation suggesting low risk of performance and detection biais	over the repetition fo the experiments there might be some changes in the communities / mosquito decrease in controls suggest experimental conditions not reflecting environmental conditions	over the repetition fo the experiments there might be some changes in the communities / mosquito decrease in controls suggest experimental conditions not reflecting environmental conditions	Significant differences in salintiy and temperature among zones, but even depth looks like it differs. Strong verition in time / Based on study site description, the reference wetland could be contaminated with Bti by flooding at high tide. No sampling in July & August 2006 because the pool were dry, yet they were Bti sprayed???	Significant differences in salintiy and temperature among zones, but even depth looks like it differs. Strong verition in time / Based on study site description, the reference wetland could be contaminated with Bti by flooding at high tide. No sampling in July & August 2006 because the pool were dry, yet they were Bti sprayed???	Plastic enclosures pushed into the sediment, to avoid cross contamination, presumably open at the bottom? Does this ensure no cross contamination? / Size-structure of Daphnia modified at both Bti concentration on day 21 attributed to potential size selection due to predation and/or competition but not to direct effects (= unclear confounding factor)	Plastic enclosures pushed into the sediment, to avoid cross contamination, presumably open at the bottom? Does this ensure no cross contamination? / Size-structure of Daphnia modified at both Bti concentration on day 21 attributed to potential size selection due to predation and/or competition but not to direct effects (= unclear confounding factor)	Many things varied with time, but time modelled as a factor in analyses,	Many things varied with time, but time modelled as a factor in analyses,	Systematic differences in, e.g. , depth both between areas and with time. Unclear if the buffer zone sufficient to prevent cross contamination
Detection bias	Differences in sampling or measuring methods between study groups	No	No	No	No	No	No	No	No	No	No	No	No	No	No	No	No	No	No	No	No	No	No	No	No	No	No
	Differences in sampling timing	No	No	No	No	No	No	No	No	No	No	No	No	No	No	No	No	No	No	No	No	No	No	Yes	No	No	No
	Differences in sampling efficiency	No	No	No	No	No	No	No	No	No	No	No	No	No	No	No	No	Unclear	Unclear	No	No	No	No	No	No	No	No
	Risk of Detection bias	Low	Low	Low	Low	Probably low	Probably low	Probably low	Probably low	Probably low	Probably low	Probably low	Probably low	Probably low	Probably low	Probably low	Probably low	Probably low	Probably low	Low	Low	Low	Low	Probably low	Low	Low	Low
	Comment on risk of Detection bias																	I put probably low because the different invertebrate communities in treated and control could have repercussion on the sampling efficiency	I put probably low because the different invertebrate communities in treated and control could have repercussion on the sampling efficiency					Sample dates shift around, and less intensive schedule in later years. Broadly cover spring, summer autumn though in all years.
General comment				Details on statistical model incomplete - no degrees of freedom reported, difficult to judge if proper blocking factors fitted, not clear if time x treatment interaction tested. More if a problem for Daphnia than environmental responses. Study bascially OK but low replication might limit detection capacity / data with high variance and often not normally distributed making statistics non signific…												Unclear what error bars represent	Unclear what error bars represent
Risk of bias	Risk of bias	Moderate	Moderate	Moderate	Low	Probably high	Probably high	Probably high	Probably high	Probably high	Probably high	Probably low	Probably low	Probably low	Probably low	Moderate	Moderate	High	High	Probably low	Probably low	Probably low	Probably low	Probably high	Probably low	Probably low	Probably low
Geographical data	Continent	Oceania	Europe	Europe	Asia	South America	South America	South America	South America	South America	South America	Europe	Europe	Europe	Europe	North America	North America	Europe	Europe	Europe	Europe	North America	North America	Europe	Europe	Europe	Europe
	Biome	temperate	mediterranian	mediterranian	mediterranian	tropical	tropical	tropical	tropical	tropical	tropical	temperate	temperate	temperate	temperate			temperate	temperate	temperate	temperate			temperate
	Country / State	Australia	France	France	Israel	Brazil	Brazil	Brazil	Brazil	Brazil	Brazil	Germany	Germany	Germany	Germany	California, USA	California, USA	France	France	France	France	California, USA	California, USA	France	Portugal	Portugal	Portugal
	Location	Coomera	Les Saintes-Maries-de-la-Mer	Les Saintes-Maries-de-la-Mer	Hai-Bar Nature Reserve, Mount Carmel	Arapongas, Paraná 1	Arapongas, Paraná 1	Jataizinho, Paraná 1	Jataizinho, Paraná 1	Arapongas, Paraná 2	Jataizinho, Paraná 2	Karlsruhe 1	Karlsruhe 2	Karlsruhe 3	Karlsruhe 4	Riverside 1	Riverside 2	Ria d’Etel, Locoal-Mendon, Morbihan 1	Ria d’Etel, Locoal-Mendon, Morbihan 2	Morbihan, Brittany 2	Morbihan, Brittany 2	quatic and Vector Control Research Facility of the Univer- sity of California Riverside Agricultural Experiment Station	quatic and Vector Control Research Facility of the Univer- sity of California Riverside Agricultural Experiment Station	Locoal-Mendon, Morbihan	Sao Miguel do Mato	Sao Miguel do Mato	Sao Miguel do Mato
	Latitude	27°51'S	43°29'36,98''N	43°29'36,98''N	32°45'18″N													47°42'30''N	47°42'30''N	47°31'25'N	47°31'25'N			47°42′30′′ N
	Longitude	153°21'E	4°23'31,83''E	4°23'31,83''E	35°00'54″E													03°07'48''W	03°07'48''W	02°38'28'E	02°38'28'E			03°07′48′′W
Funding body	Organisation name	Local Authorities Research Committee?	Financial support for this work was provided by the French Ministry for Ecology, Sustainable Development and Spatial Planning through the National Programme for Ecotoxicology (PNETOX). The authors wish to thank Dow AgroSciences for the generous gift of spinosad 120SC and Mr. Girand for giving access to the study site.	Financial support for this work was provided by the French Ministry for Ecology, Sustainable Development and Spatial Planning through the National Programme for Ecotoxicology (PNETOX). The authors wish to thank Dow AgroSciences for the generous gift of spinosad 120SC and Mr. Girand for giving access to the study site.	the Israel Science Foundation (ISF) grant 891-12	Coordination for the im- provement of Higher Education Personnel	Coordination for the im- provement of Higher Education Personnel	Coordination for the im- provement of Higher Education Personnel	Coordination for the im- provement of Higher Education Personnel	Coordination for the im- provement of Higher Education Personnel	Coordination for the im- provement of Higher Education Personnel	Landesamt für Umwelt, Messungen und Naturschutz Baden-Württemberg (LUBW, Karlsruhe, Germany)	Landesamt für Umwelt, Messungen und Naturschutz Baden-Württemberg (LUBW, Karlsruhe, Germany)	Landesamt für Umwelt, Messungen und Naturschutz Baden-Württemberg (LUBW, Karlsruhe, Germany)	Landesamt für Umwelt, Messungen und Naturschutz Baden-Württemberg (LUBW, Karlsruhe, Germany)	not reported	not reported	Conseil Ge´ne´ ral du Morbihan	Conseil Ge´ne´ ral du Morbihan	French Ministry for Ecology, Sustainable Development and Spatial Planning, National Programme for Ecotoxicology (PNETOX).	French Ministry for Ecology, Sustainable Development and Spatial Planning, National Programme for Ecotoxicology (PNETOX).	Ian and Helen Moore Fund for Aquatic Entomology, Entomological Society of America and UC President’s Dissertation Year Fellowship; NSERC	Ian and Helen Moore Fund for Aquatic Entomology, Entomological Society of America and UC President’s Dissertation Year Fellowship; NSERC	Conseil General du Morbihan	CESAM (UIDP/50017/2020þUIDB/50017/2020), withfinancial support from FCT/MEC through national funds. The authors also thank FCT and POPH/FSE (Programa Operacional Potencial Humano/Fundo Social Europeu) for the research contract under the program “Investigador FCT” of Joaeo L.T. Pestana (IF/01420/2015) and Isabel Lopes (IF/00475/2013). Maria D. Bordalo is funded by national funds (OE), through FCT …	CESAM (UIDP/50017/2020þUIDB/50017/2020), withfinancial support from FCT/MEC through national funds. The authors also thank FCT and POPH/FSE (Programa Operacional Potencial Humano/Fundo Social Europeu) for the research contract under the program “Investigador FCT” of Joaeo L.T. Pestana (IF/01420/2015) and Isabel Lopes (IF/00475/2013). Maria D. Bordalo is funded by national funds (OE), through FCT …	CESAM (UIDP/50017/2020þUIDB/50017/2020), withfinancial support from FCT/MEC through national funds. The authors also thank FCT and POPH/FSE (Programa Operacional Potencial Humano/Fundo Social Europeu) for the research contract under the program “Investigador FCT” of Joaeo L.T. Pestana (IF/01420/2015) and Isabel Lopes (IF/00475/2013). Maria D. Bordalo is funded by national funds (OE), through FCT …
Study results	Temporal coverage	single discrete timepoint	multiple discrete timepoints	multiple discrete timepoints	multiple discrete timepoints	multiple discrete timepoints	multiple discrete timepoints	multiple discrete timepoints	multiple discrete timepoints	multiple discrete timepoints	multiple discrete timepoints	single discrete timepoint	single discrete timepoint	single discrete timepoint	single discrete timepoint	multiple discrete timepoints	multiple discrete timepoints	multiple integrated timepoints	multiple integrated timepoints	single integrated timepoint	single integrated timepoint	multiple discrete timepoints	multiple discrete timepoints	single integrated timepoint	single discrete timepoint	single discrete timepoint	single discrete timepoint
	Used in MA?	yes	No (no own control)	yes	yes	No (variability not reported or inferable)	No (variability not reported or inferable)	No (variability not reported or inferable)	No (variability not reported or inferable)	No (variability not reported or inferable)	No (variability not reported or inferable)	No (meta-analysis not feasible)	No (meta-analysis not feasible)	No (no control)	No (BA study)	yes	yes	No (no own control)	yes	No (no own control)	yes	No (no own control)	yes	yes	yes	No (no own control)	No (no own control)
	MA comment		same control for all treatments	same control for all treatments														same control for all treatments	same control for all treatments	same control for all treatments	same control for all treatments	Same control for all treatments	Same control for all treatments		same control for all treatments	same control for all treatments	same control for all treatments
Reference		Brown, M.D., Thomas, D., Mason, P., Greenwood, J.G., Kay, B.H., 1999. Laboratory and field evaluation of the efficacy of four insecticides for Aedes vigilax (Diptera : Culicidae) and toxicity to the nontarget shrimp Leander tenuicornis (Decapoda : Palaemonidae). Journal of Economic Entomology, 92(5): 1045-1051.	Duchet, C., Caquet, T., Franquet, E., Lagneau, C., Lagadic, L., 2010a. Influence of environmental factors on the response of a natural population of Daphnia magna (Crustacea: Cladocera) to spinosad and Bacillus thuringiensis israelensis in Mediterranean coastal wetlands. Environmental Pollution, 158(5): 1825-1833.	Duchet, C., Caquet, T., Franquet, E., Lagneau, C., Lagadic, L., 2010a. Influence of environmental factors on the response of a natural population of Daphnia magna (Crustacea: Cladocera) to spinosad and Bacillus thuringiensis israelensis in Mediterranean coastal wetlands. Environmental Pollution, 158(5): 1825-1833.	Duchet, C. et al., 2018. Pesticide-mediated trophic cascade and an ecological trap for mosquitoes. Ecosphere, 9(4).	Cyrino, Z., Joao, A., Dos, S., Fernando, P., Lopes, J., 2014. Control of Culex quinquefasciatus and Cx. saltanensis (Diptera: Culicidae) with Bacillus thuringiensis israelensis in wastewater treatment lagoons. Revista Colombiana De Entomologia, 40(1): 98-103.	Cyrino, Z., Joao, A., Dos, S., Fernando, P., Lopes, J., 2014. Control of Culex quinquefasciatus and Cx. saltanensis (Diptera: Culicidae) with Bacillus thuringiensis israelensis in wastewater treatment lagoons. Revista Colombiana De Entomologia, 40(1): 98-103.	Cyrino, Z., Joao, A., Dos, S., Fernando, P., Lopes, J., 2014. Control of Culex quinquefasciatus and Cx. saltanensis (Diptera: Culicidae) with Bacillus thuringiensis israelensis in wastewater treatment lagoons. Revista Colombiana De Entomologia, 40(1): 98-103.	Cyrino, Z., Joao, A., Dos, S., Fernando, P., Lopes, J., 2014. Control of Culex quinquefasciatus and Cx. saltanensis (Diptera: Culicidae) with Bacillus thuringiensis israelensis in wastewater treatment lagoons. Revista Colombiana De Entomologia, 40(1): 98-103.	Cyrino, Z., Joao, A., Dos, S., Fernando, P., Lopes, J., 2014. Control of Culex quinquefasciatus and Cx. saltanensis (Diptera: Culicidae) with Bacillus thuringiensis israelensis in wastewater treatment lagoons. Revista Colombiana De Entomologia, 40(1): 98-103.	Cyrino, Z., Joao, A., Dos, S., Fernando, P., Lopes, J., 2014. Control of Culex quinquefasciatus and Cx. saltanensis (Diptera: Culicidae) with Bacillus thuringiensis israelensis in wastewater treatment lagoons. Revista Colombiana De Entomologia, 40(1): 98-103.	Maletz, S. et al., 2015. Investigation of potential endocrine disrupting effects of mosquito larvicidal Bacillus thuringiensis israelensis (Bti) formulations. Science of the Total Environment, 536: 729-738.	Maletz, S. et al., 2015. Investigation of potential endocrine disrupting effects of mosquito larvicidal Bacillus thuringiensis israelensis (Bti) formulations. Science of the Total Environment, 536: 729-738.	Maletz, S. et al., 2015. Investigation of potential endocrine disrupting effects of mosquito larvicidal Bacillus thuringiensis israelensis (Bti) formulations. Science of the Total Environment, 536: 729-738.	Maletz, S. et al., 2015. Investigation of potential endocrine disrupting effects of mosquito larvicidal Bacillus thuringiensis israelensis (Bti) formulations. Science of the Total Environment, 536: 729-738.	Su, T.Y., Mulla, M.S., 1999b. Microbial agents Bacillus thuringiensis ssp israelensis and Bacillus sphaericus suppress eutrophication, enhance water quality, and control mosquitoes in microcosms. Environmental Entomology, 28(4): 761-767.	Su, T.Y., Mulla, M.S., 1999b. Microbial agents Bacillus thuringiensis ssp israelensis and Bacillus sphaericus suppress eutrophication, enhance water quality, and control mosquitoes in microcosms. Environmental Entomology, 28(4): 761-767.	Caquet, T., Roucaute, M., Le, G., Pierre, Lagadic, L., 2011. Effects of repeated field applications of two formulations of Bacillus thuringiensis var. israelensis on non-target saltmarsh invertebrates in Atlantic coastal wetlands. Ecotoxicology and Environmental Safety, 74(5): 1122-1130.	Caquet, T., Roucaute, M., Le, G., Pierre, Lagadic, L., 2011. Effects of repeated field applications of two formulations of Bacillus thuringiensis var. israelensis on non-target saltmarsh invertebrates in Atlantic coastal wetlands. Ecotoxicology and Environmental Safety, 74(5): 1122-1130.	Duchet, C. et al., 2008. Effects of spinosad and Bacillus thuringiensis israelensis on a natural population of Daphnia pulex in field microcosms. Chemosphere, 74(1): 70-77.	Duchet, C. et al., 2008. Effects of spinosad and Bacillus thuringiensis israelensis on a natural population of Daphnia pulex in field microcosms. Chemosphere, 74(1): 70-77.	Duguma, D. et al., 2015. Microbial communities and nutrient dynamics in experimental microcosms are altered after the application of a high dose of Bti. Journal of Applied Ecology, 52(3): 763-773.	Duguma, D. et al., 2015. Microbial communities and nutrient dynamics in experimental microcosms are altered after the application of a high dose of Bti. Journal of Applied Ecology, 52(3): 763-773.	Lagadic, L., Roucaute, M., Caquet, T., 2014. Bti sprays do not adversely affect non-target aquatic invertebrates in French Atlantic coastal wetlands. Journal of Applied Ecology, 51(1): 102-113.	Bordalo Maria, D. et al., 2021. Responses of benthic macroinvertebrate communities to a Bti-based insecticide in artificial microcosm streams. Environmental Pollution, 282.	Bordalo Maria, D. et al., 2021. Responses of benthic macroinvertebrate communities to a Bti-based insecticide in artificial microcosm streams. Environmental Pollution, 282.	Bordalo Maria, D. et al., 2021. Responses of benthic macroinvertebrate communities to a Bti-based insecticide in artificial microcosm streams. Environmental Pollution, 282.
	1) days after first treatment

## Sheet: Persistence_fate
Persistence/fate	Article ID_study #	41238771_1	41238771_2	41240600_1	41240801_1	41238803_4	41238803_5	41238803_6	41242867_1	41240344_3	41242211_1	41242211_2	41242211_3	41242211_4	41242917_1	41237959_1	41238461_2	41238461_3	41242356_1	41242356_2	41238773_1	42940214_1
	Short title	Guidi (2013)	Guidi (2013)	Siegel (2001)	Tetreau (2012)	Hajaij (2005)	Hajaij (2005)	Hajaij (2005)	Khawaled (1989)	Roberts (1995)	Dupont (1986)	Dupont (1986)	Dupont (1986)	Dupont (1986)	Lee (1993)	Boisvert (1999)	Duchet (2014)	Duchet (2014)	Snarski (1990)	Snarski (1990)	Guidi (2011)	Khawaled (1990)
	Title	Dynamics of Bacillus thuringiensis var. israelensis and Lysinibacillus sphaericus Spores in Urban Catch Basins after Simultaneous Application against Mosquito Larvae	Dynamics of Bacillus thuringiensis var. israelensis and Lysinibacillus sphaericus Spores in Urban Catch Basins after Simultaneous Application against Mosquito Larvae	Recovery of commercially produced Bacillus thuringiensis var. israelensis and Bacillus sphaericus from tires and prevalence of Bacilli in artificial and natural containers	Fate of Bacillus thuringiensis subsp israelensis in the Field: Evidence for Spore Recycling and Differential Persistence of Toxins in Leaf Litter	Low persistence of Bacillus thuringiensis serovar israelensis spores in four mosquito biotopes of a salt marsh in southern france	Low persistence of Bacillus thuringiensis serovar israelensis spores in four mosquito biotopes of a salt marsh in southern france	Low persistence of Bacillus thuringiensis serovar israelensis spores in four mosquito biotopes of a salt marsh in southern france	Feeding behavior of Aedes aegypti larvae and fate of Bacillus thuringiensis var. israelensis (B.t.i.) in B.t.i.-killed pupae	Salt-marsh crustaceans, gammarus-duebeni and palaemonetes-varians as predators of mosquito larvae and their reaction to bacillus-thuringiensis subsp israelensis	Persistence of Bacillus Thuringiensis Serovar. Israelensis Toxic Activity in the Environment and Interaction with Natural Substrates				Persistency of Bacillus thuringiensis serotype H-14 in slow-flowing streams with breeding of Anopheles maculatus	Persistence of toxic activity and recycling of Bacillus thuringiensis var. israelensis in cold water: Field experiments using diffusion chambers in a pond	Persistence and Recycling of Bioinsecticidal Bacillus thuringiensis subsp israelensis Spores in Contrasting Environments: Evidence from Field Monitoring and Laboratory Experiments	Persistence and Recycling of Bioinsecticidal Bacillus thuringiensis subsp israelensis Spores in Contrasting Environments: Evidence from Field Monitoring and Laboratory Experiments	Interactions Between Bacillus thuringiensis subsp. israelensis and Fathead Minnows, Pimephales promelas Rafinesque, Under Laboratory Conditions	Interactions Between Bacillus thuringiensis subsp. israelensis and Fathead Minnows, Pimephales promelas Rafinesque, Under Laboratory Conditions	Distribution of Bacillus thuringiensis subsp israelensis in Soil of a Swiss Wetland Reserve after 22 Years of Mosquito Control	The fate of Bacillus thuringiensis var. israelensis in B. thuringiensis var. israelensis-killed pupae of Aedes aegypti
Basic information	Study name	Water	Sediment	Tire treatment	Persistence	Soil	Vegetation	Water	Germantion in carcass	Palaemonetes varians	Water	Organic sediments	Pebbles	Vegetation	Persistence test	Persitence and biological activity - no non target species assessment.	Experiment 1	Experiment 2	Vectobac-G	Mosquito Attack	Bolle di Magadino	Recycling in dead pupae
[truncated: 70 more rows]

[truncated: 1 more sheets: Effect sizes]
